# Supplementary material for: Modulation of Light-Enhancement to Symbiotic Algae by Light-Scattering in Corals and Evolutionary Trends in Bleaching
Source: PLoS One. 2013 Apr 22;8(4):e61492. doi: 10.1371/journal.pone.0061492 (PMC3632607; doi:10.1371/journal.pone.0061492)
Supplement: Table S1 — Properties and bleaching response index (BRI) of the 150 skeletons studied. (XLS) [file pone.0061492.s004.xls]

## Sheet: Final Table S1
Sample ID #	Taxon	Family	Skeleton Sample Origin (i)	Origin Tag Number	Sampling Location	Bioeographic Realm (ii)	Depth (m)	Latitude	Longitude	Growth Form (iii)	Reduced Scattering Coefficient (µʹS,m)(iv)	Mass- fractal Dimension (Df) (v)	Bleaching Response Index (BRI) %	Number of records (vi)	Std Error	Taxon-level BRI	BRI Clusters (vii)
164	Acropora aspera	Acroporidae	NMNH	89481	North Pacific Ocean; Marshall Islands; Ralik Chain; Enewtak Atoll	Eastern Indo-Pacific				B	7.06093	2.8232	40.7532	6	6.34391	species-level	2
92	Acropora cervicornis	Acroporidae	FMNH	250	West Indies	Tropical Atlantic				B	7.28129	1.90496	31.9292	12	6.69801	species-level	2
100	Acropora clathrata	Acroporidae	FMNH	13989	Red Sea	Western Indo-Pacific				B	6.43861	2.4326	32.9904	6	5.27489	species-level	2
26	Acropora cytherea	Acroporidae	FMNH	245	East Indies	Central Indo-Pacific				B	11.3966	2.06274	42.4835	7	12.5094	species-level	3
31	Acropora cytherea	Acroporidae	FMNH	240	Samoa	Eastern Indo-Pacific				B	6.70279	2.29702	42.4835	7	12.5094	species-level	3
102	Acropora cytherea	Acroporidae	FMNH	238	Samoa & Viti Islands	Eastern Indo-Pacific				B	9.82791	1.99355	42.4835	7	12.5094	species-level	3
183	Acropora cytherea	Acroporidae	NMNH	93392	South Pacific Ocean; Bismarck Sea; Papua New Guinea; Madang; "Pig Island", Near CRI, North side, leeward of barrier	Central Indo-Pacific				B	9.30711	2.06936	42.4835	7	12.5094	species-level	3
27	Acropora digitifera	Acroporidae	FMNH	NA	Tahiti	Eastern Indo-Pacific				B	10.7901	2.46555	31.8405	12	7.86898	species-level	2
83	Acropora elseyi	Acroporidae	FMNH	258	Pelen Islands	Central Indo-Pacific				B	8.20208	2.04428	36.1038	334	1.40432	genus-level	2
81	Acropora humilis	Acroporidae	FMNH	13995	Aitutaki, Cook Island	Eastern Indo-Pacific				B	12.9935	1.93169	51.1436	5	15.324	species-level	3
163	Acropora hyacinthus	Acroporidae	NMNH	89403	North Pacific Ocean; Marshall Islands; Ralik Chain; Enewtak Atoll; leeward lagoon, patch reef, cargo pier	Eastern Indo-Pacific	2	11°20'51.00"N	162°19'45.00"E	B	9.86671	2.34212	35.7108	17	6.205	species-level	2
112	Acropora intermedia/nobilis	Acroporidae	FMNH	243-A	East Indies	Central Indo-Pacific				B	7.01287	2.25537	34.3805	10	9.27592	species-level	2
113	Acropora intermedia/nobilis	Acroporidae	FMNH	243-B	East Indies	Central Indo-Pacific				B	9.2783	1.87502	34.3805	10	9.27592	species-level	2
114	Acropora intermedia/nobilis	Acroporidae	FMNH	243-C	East Indies	Central Indo-Pacific				B	9.19501	2.14581	34.3805	10	9.27592	species-level	2
115	Acropora intermedia/nobilis	Acroporidae	FMNH	243-D	East Indies	Central Indo-Pacific				B	6.32276	2.87942	34.3805	10	9.27592	species-level	2
116	Acropora intermedia/nobilis	Acroporidae	FMNH	243-E	East Indies	Central Indo-Pacific				B	13.1895	2.02235	34.3805	10	9.27592	species-level	2
9	Acropora loisetteae	Acroporidae	FMNH	259	East Indies	Central Indo-Pacific				B	5.44475	2.13315	36.1038	334	1.40432	genus-level	2
62	Acropora millepora	Acroporidae	FMNH	221	Samoa	Eastern Indo-Pacific				B	7.20331	2.32622	34.1907	4	8.89622	species-level	2
133	Acropora monticulosa	Acroporidae	NMNH	OENO314	NA	NA				B	6.07034	2.37183	36.1038	334	1.40432	genus-level	2
134	Acropora palifera	Acroporidae	NMNH	1115442	800 ft from shore; Murray Is.	Central Indo-Pacific				B	8.36292	2.46004	40.8528	8	8.06672	species-level	2
145	Acropora palifera	Acroporidae	NMNH	45518	South Pacific Ocean; Australia; Queensland; Murray Islands, Maer Island	Central Indo-Pacific	0.3556			B	8.75856	2.62752	40.8528	8	8.06672	species-level	2
32	Acropora palmata	Acroporidae	FMNH	253	Dry Tortugas	Tropical Atlantic				L	10.3634	2.12882	25.8227	11	6.90331	species-level	2
76	Acropora palmata	Acroporidae	FMNH	228	NA	Tropical Atlantic				L	6.39673	2.57498	25.8227	11	6.90331	species-level	2
104	Acropora palmata	Acroporidae	FMNH	248	West Indies	Tropical Atlantic				L	3.60793	2.64432	25.8227	11	6.90331	species-level	2
61	Acropora robusta	Acroporidae	FMNH	251	Fiji Isles	Central Indo-Pacific				B	15.7664	2.01951	50.7596	4	16.4435	species-level	3
131	Acropora secale	Acroporidae	NMNH	1115431	Cerf Passage, Mahe Id., Seychelles	Western Indo-Pacific		4˚39' S	55˚ 30.5' E	B	8.08619	2.7883	31.0269	5	4.78582	species-level	2
86	Acropora sp.	Acroporidae	FMNH	242	Singapore	Central Indo-Pacific				B	6.63555	2.05692	36.1038	334	1.40432	genus-level	2
110	Acropora sp.	Acroporidae	FMNH	13990	Aitutaki, Cook Island	Eastern Indo-Pacific				B	8.40527	2.64958	36.1038	334	1.40432	genus-level	2
8	Acropora variolosa	Acroporidae	FMNH	254	Red Sea	Western Indo-Pacific				B	14.5262	3.01128	36.1038	334	1.40432	genus-level	2
11	Agaricia agaricites	Agariciidae	FMNH	153	Bahamas	Tropical Atlantic				L	7.57639	2.35265	33.5081	13	8.50406	species-level	2
143	Agaricia agaricites	Agariciidae	NMNH	40610	Puerto Rico; Guaniea Centrale	Tropical Atlantic				L	6.03281	2.24389	33.5081	13	8.50406	species-level	2
15	Agaricia fragilis	Agariciidae	FMNH	151	Bermuda	Tropical Atlantic				L	7.90985	3.09465	30.1123	55	3.6525	genus-level	2
64	Agaricia fragilis	Agariciidae	FMNH	1295	The Flatts, Bermuda	Tropical Atlantic				L	9.13117	2.8785	30.1123	55	3.6525	genus-level	2
14	Alveopora daedalea	Poritidae	FMNH	297	Samoa	Eastern Indo-Pacific				M	10.8036	2.47666	25.308	3	13.3864	genus-level	2
79	Caulastrea tumida	Faviidae	FMNH	66	Singapore	Central Indo-Pacific				B	11.7932	2.61594	26.5686	5	9.22847	genus-level	2
132	Coeloseris mayeri	Agariciidae	NMNH	1115453	400 ft from shore, line I., SE Reef, Murray Is, Australia	Central Indo-Pacific				M	5.93911	2.83915	35.9593	4	0.959429	species-level	2
140	Coscinaraea columna	Siderastreidae	NMNH	324599	NA	NA				L	9.79561	3.02501	26.8405	9	9.22851	genus-level	2
160	Coscinaraea monile	Siderastreidae	NMNH	82550	Indian Ocean; Persian Gulf;Trucial Coast	Western Indo-Pacific				M	6.25916	2.64797	26.8405	9	9.22851	genus-level	2
162	Cycloseris curvata	Fungiidae	NMNH	88849	North Pacific Ocean, Gulf of California; Mexico	Temperate Northern Pacific				M	5.82812	2.3076	46.8526	12	2.59686	genus-level	3
161	Cyphastrea chalcidicum	Faviidae	NMNH	83256	South Pacific Ocean; New Caledonia; Ricaudy Reef; near Noumea, Intertidal pool	Central Indo-Pacific		-22.3167	166.446	M	9.63748	2.82015	17.6538	13	7.21397	genus-level	1
177	Cyphastrea microphthalma	Faviidae	NMNH	90902	North Pacific Ocean; Caroline Islands, Senyavin Islands; Senyavin Islands; Peinantomara Island; Reef coll.	Central Indo-Pacific	1			M	4.39243	3.25806	17.6538	13	7.21397	genus-level	1
180	Cyphastrea microphthalma	Faviidae	NMNH	91307	North Pacific Ocean; Malaysia; Redang Island	Central Indo-Pacific		5.8	103	L	8.35179	2.54426	17.6538	13	7.21397	genus-level	1
16	Dendrogyra cylindrus	Meandrinidae	FMNH	123	Bahamas	Tropical Atlantic				M	6.74977	1.91803	45.375	2	9.625	genus-level	3
139	Diploastrea heliopora	Faviidae	NMNH	21962	French Somaliland	Western Indo-Pacific				M	8.70263	2.53595	34.2132	6	10.6697	genus-level	2
44	Diploria clivosa	Faviidae	FMNH	132	Bahamas	Tropical Atlantic				M	15.6953	2.20047	17.4854	4	10.6507	species-level	1
20	Diploria strigosa	Faviidae	FMNH	131	Bahamas	Tropical Atlantic				M	12.5229	3.03737	17.5694	18	3.49023	species-level	1
97	Echinophyllia aspera	Pectiniidae	FMNH	141	Tahiti	Eastern Indo-Pacific				L	5.64114	3.16184	14.329	7	7.69507	genus-level	1
24	Echinopora forskaliana	Faviidae	FMNH	60	Red Sea	Western Indo-Pacific				M	13.765	2.91697	15.7012	20	4.002	genus-level	1
89	Echinopora gemmacea	Faviidae	FMNH	115	East Indies	Central Indo-Pacific				L	10.9359	1.87223	15.7012	20	4.002	genus-level	1
103	Echinopora gemmacea	Faviidae	FMNH	13991	Aitutaki, Cook Island	Eastern Indo-Pacific				L	6.91816	2.57834	15.7012	20	4.002	genus-level	1
47	Echinopora taylorae	Faviidae	FMNH	112	East Indies	Central Indo-Pacific				L	8.07328	1.67584	15.7012	20	4.002	genus-level	1
144	Euphyllia glabrescens	Euphyllidae	NMNH	45088	Rongerik Atoll; Bokd. Drift on beach	Eastern Indo-Pacific	0			B	7.751	2.33447	2.75	3	0	species-level	1
65	Euphyllia sp.	Euphyllidae	FMNH	95	Singapore	Central Indo-Pacific				L	12.4557	2.09307	2.75	3	0	genus-level	1
66	Favia fragum	Faviidae	FMNH	136	Bahamas	Tropical Atlantic				M	9.98322	2.71804	34.2149	5	9.42678	species-level	2
185	Favia pallida	Faviidae	NMNH	93673	South Pacific Ocean, Bismarck Sea; Papua New Guinea; Madang; "Kranket, near CRI"	Central Indo-Pacific				M	6.48849	2.05992	53.5598	13	5.57291	species-level	3
25	Favia veroni	Faviidae	FMNH	135	Java	Central Indo-Pacific				M	12.4054	2.71804	36.8909	77	2.68818	genus-level	2
174	Favites abdita	Faviidae	NMNH	90877	North Pacific Ocean; Caroline Islands,Senyavin Islands; Ponape Island, Sokeh's Pass; Patch reef bordering west side of pass, inside lagoon	Central Indo-Pacific	1.2			M	3.84105	2.63448	26.0342	5	6.83909	species-level	2
22	Favites halicora	Faviidae	FMNH	55	Java	Central Indo-Pacific				M	4.80083	2.62099	25.6584	5	11.3751	species-level	2
98	Fungia fungites	Fungiidae	FMNH	98	Java	Central Indo-Pacific				S	4.28568	1.86092	15.2082	4	7.09701	species-level	1
151	Fungia fungites	Fungiidae	NMNH	77766	North Pacific Ocean; Mariana Islands; Saipan	Central Indo-Pacific				S	5.02431	2.6485	15.2082	4	7.09701	species-level	1
40	Galaxea fascicularis	Oculinidae	FMNH	203	Samoa	Eastern Indo-Pacific				M	9.40171	2.89909	23.2847	7	9.28186	species-level	1
153	Galaxea fascicularis	Oculinidae	NMNH	79128	Indian Ocean; Seychelles; Aldabra, Ilot Parc; S of Passe Femme	Western Indo-Pacific	0.5-1.5			M	6.71625	2.63753	23.2847	7	9.28186	species-level	1
135	Goniastrea aspera	Faviidae	NMNH	1115443	NA	NA				M	9.72568	2.63047	14.271	4	8.43564	species-level	1
165	Goniastrea retiformis	Faviidae	NMNH	89566	North Pacific Ocean; Marshall Islands, Ralik Cahin; Enewtak Atoll,Rigili Island; Ocean reef	Eastern Indo-Pacific	1-2			M	11.0316	2.66771	56.847	6	9.60158	species-level	3
33	Hydnophora exesa	Merulinidae	FMNH	13992	Cook Is.	Eastern Indo-Pacific				B	9.23633	3.57914	17.6545	18	6.73572	genus-level	1
5	Hydnophora grandis	Merulinidae	FMNH	120	East Indies	Central Indo-Pacific				B	7.94887	1.73487	17.6545	18	6.73572	genus-level	1
58	Hydnophora rigida	Merulinidae	FMNH	119	Samoa	Eastern Indo-Pacific				B	10.7809	2.70662	25.6215	5	14.8816	species-level	2
166	Leptastrea transversa	Faviidae	NMNH	89576	North Pacific Ocean; Marshall Islands, Ralik Chain; Enewtak Atoll,Rigili Island; Oceanside, leeward interisland fore reef drop off	Eastern Indo-Pacific	15	11.4597	162.093	M	10.9218	3.19152	14.3602	13	4.01063	genus-level	1
170	Leptoria phrygia	Faviidae	NMNH	90715	Indian Ocean	Western Indo-Pacific				L	5.77104	2.55907	46.0088	7	12.7933	species-level	3
73	Leptoseris cucullata	Agariciidae	FMNH	150	Bermuda	Tropical Atlantic				L	4.05478	2.26183	6.875	6	2.21712	species-level	1
147	Leptoseris cucullata	Agariciidae	NMNH	48156	1.2 n. miles off Bell Channel Lucaya, Grand Bahama, Bahamas 41.1 m	Tropical Atlantic	41.1	26˚ 33'N	78˚ 34' W	L	7.19394	2.44603	6.875	6	2.21712	species-level	1
176	Lobophyllia hemprichii	Mussidae	NMNH	90888	North Pacific Ocean; Caroline Islands, Senyavin Islands; Ant Atoll, Imwinyap Island; Reef front off island, 300 yd west of pass	Central Indo-Pacific	7.6			B	9.98009	2.81967	50.4176	7	11.3517	species-level	3
19	Meandrina meandrites	Meandrinidae	FMNH	75	West Indies	Tropical Atlantic				M	5.99024	1.83759	16.3917	10	3.25454	species-level	1
74	Merulina scabricula	Merulinidae	FMNH	121	East Indies	Central Indo-Pacific				L	7.15157	1.48069	43.7868	7	16.4114	genus-level	3
75	Merulina scabricula	Merulinidae	FMNH	122	East Indies	Central Indo-Pacific				L	5.0492	1.66088	43.7868	7	16.4114	genus-level	3
23	Montastrea annularis	Faviidae	FMNH	64	Bahamas	Tropical Atlantic				M	14.4963	2.56821	21.9589	19	3.38191	species-level	1
30	Montastrea cavernosa	Faviidae	FMNH	65	Bahamas	Tropical Atlantic				M	14.1539	2.73573	14.4231	15	3.32659	species-level	1
149	Montipora flabellata	Acroporidae	NMNH	75154	North Pacific Ocean; United States; Hawaii, Oahu, Kahaua	Eastern Indo-Pacific				L	5.35972	2.8014	34.5643	94	2.65856	genus-level	2
157	Montipora informis	Acroporidae	NMNH	82398	South Pacific Ocean; Phoenix Islands; Canton Island; lagoon reef patches	Eastern Indo-Pacific				L	5.64432	2.9226	72.8499	4	11.1031	species-level	3
6	Montipora sp.	Acroporidae	FMNH	223	Samoa	Eastern Indo-Pacific				M	7.2143	2.53545	34.5643	94	2.65856	genus-level	2
99	Montipora sp.	Acroporidae	FMNH	224	Red Sea	Western Indo-Pacific				B	7.87019	2.72508	34.5643	94	2.65856	genus-level	2
184	Montipora verrucosa	Acroporidae	NMNH	93418	South Pacific Ocean; Bismarck Sea; Papua New Guinea; Madang; "Rasch Pass," near CRI, south side	Central Indo-Pacific				L	8.26799	3.03894	34.5643	94	2.65856	genus-level	2
78	Mycedium elephantotus/mancaoi	Pectiniidae	FMNH	111	Tahiti	Eastern Indo-Pacific				L	24.3882	2.34428	10.5697	3	5.73643	genus-level	1
1	Pavona cactus	Agariciidae	FMNH	156	Tahiti	Eastern Indo-Pacific				L	8.53203	2.43428	31.5	4	14.9579	species-level	2
4	Pavona cactus	Agariciidae	FMNH	149	Philippines	Central Indo-Pacific				L	4.65471	1.86494	31.5	4	14.9579	species-level	2
46	Pavona cactus	Agariciidae	FMNH	159	Samoa	Eastern Indo-Pacific				L	6.13597	2.42363	31.5	4	14.9579	species-level	2
126	Pavona cactus	Agariciidae	FMNH	156-A	Tahiti	Eastern Indo-Pacific				L	7.78436	2.46837	31.5	4	14.9579	species-level	2
127	Pavona cactus	Agariciidae	FMNH	156-B	Tahiti	Eastern Indo-Pacific				L	6.94209	2.18032	31.5	4	14.9579	species-level	2
128	Pavona cactus	Agariciidae	FMNH	156-C	Tahiti	Eastern Indo-Pacific				L	7.54446	2.56783	31.5	4	14.9579	species-level	2
129	Pavona cactus	Agariciidae	FMNH	156-D	Tahiti	Eastern Indo-Pacific				L	7.49821	2.42543	31.5	4	14.9579	species-level	2
171	Pavona cactus	Agariciidae	NMNH	90782	North Pacific Ocean; Philippines; Central part of islands	Central Indo-Pacific				L	5.79071	2.48137	31.5	4	14.9579	species-level	2
158	Pavona clavus	Agariciidae	NMNH	82452	North Pacific Ocean; Malaysia; Sabah	Central Indo-Pacific				L	6.10871	2.60037	44.5627	29	4.641	species-level	3
101	Pavona decussata	Agariciidae	FMNH	161	Samoa	Eastern Indo-Pacific				L	3.01904	2.45944	37.1179	110	2.50115	genus-level	2
2	Pavona frondifera	Agariciidae	FMNH	163-A	Samoa	Eastern Indo-Pacific				L	12.5114	2.47932	37.1179	110	2.50115	genus-level	2
3	Pavona frondifera	Agariciidae	FMNH	163-B	Samoa	Eastern Indo-Pacific				L	10.5163	2.45478	37.1179	110	2.50115	genus-level	2
159	Pavona varians	Agariciidae	NMNH	82473	South Pacific Ocean; Phoenix Islands; Canton Island; central lagoon	Eastern Indo-Pacific	12.8			L	9.71859	3.23166	22.3883	13	5.40009	species-level	1
167	Pavona varians	Agariciidae	NMNH	89633	North Pacific Ocean; Marshall Islands, Ralik Cahin; Enewtak Atoll,Jinimi Island; Oceanside, windward, by island, fore reef terrace	Eastern Indo-Pacific	14-16	11.4486	162.401	M	14.1665	3.25778	22.3883	13	5.40009	species-level	1
178	Pavona varians	Agariciidae	NMNH	90945	North Pacific Ocean; Caroline Islands, Senyavin Islands; Ant Atoll, Patya Island; Reef front 300 yd North of Island	Central Indo-Pacific	4.6			M	6.13876	3.32992	22.3883	13	5.40009	species-level	1
173	Platygyra daedalea	Faviidae	NMNH	90866	North Pacific Ocean; Caroline Islands, Sinyavin Islands; Ponape, Jokaj passage; patch reef bordering west side of pass.; inside lagoon	Central Indo-Pacific	2.1			M	5.79083	3.14723	42.9041	15	6.23826	species-level	3
179	Platygyra lamellina	Faviidae	NMNH	91302	North Pacific Ocean; Malaysia; Redang Island	Central Indo-Pacific		05˚ 47' N	103˚ E	M	14.5759	3.19975	39.5903	3	19.5723	species-level	2
175	Platygyra sinensis	Faviidae	NMNH	90879	North Pacific Ocean; Caroline Islands,Senyavin Islands; Ponape Island, Sokeh's Pass; Reef front fust SW of pass	Central Indo-Pacific	3.1			M	8.44649	2.42392	36.5107	56	3.32484	genus-level	2
17	Pocillopora damicornis	Pocilloporidae	FMNH	275	Samoa	Eastern Indo-Pacific				B	5.3965	2.14588	41.3278	47	4.31017	species-level	2
82	Pocillopora damicornis	Pocilloporidae	FMNH	285-B	Tahiti	Eastern Indo-Pacific				B	5.38725	1.72997	41.3278	47	4.31017	species-level	2
121	Pocillopora damicornis	Pocilloporidae	FMNH	285-A	Tahiti	Eastern Indo-Pacific				B	8.66577	1.34065	41.3278	47	4.31017	species-level	2
122	Pocillopora damicornis	Pocilloporidae	FMNH	285-B	Tahiti	Eastern Indo-Pacific				B	7.85028	1.64776	41.3278	47	4.31017	species-level	2
123	Pocillopora damicornis	Pocilloporidae	FMNH	285-C	Tahiti	Eastern Indo-Pacific				B	7.80556	1.65453	41.3278	47	4.31017	species-level	2
124	Pocillopora damicornis	Pocilloporidae	FMNH	285-D	Tahiti	Eastern Indo-Pacific				B	10.4965	1.4301	41.3278	47	4.31017	species-level	2
125	Pocillopora damicornis	Pocilloporidae	FMNH	285-E	Tahiti	Eastern Indo-Pacific				B	11.488	1.87323	41.3278	47	4.31017	species-level	2
169	Pocillopora damicornis	Pocilloporidae	NMNH	90629	North Pacific Ocean; Philippines; Sulu Archipelago; Jolo Island, Marungas Island	Central Indo-Pacific		6˚4' N	121˚ E	B	4.23034	2.18089	41.3278	47	4.31017	species-level	2
56	Pocillopora eydouxi	Pocilloporidae	FMNH	283	La Paz (La Paz Ils - Baja California)	Tropical Eastern Pacific				B	9.7705	2.16928	21.8517	12	7.32201	species-level	1
13	Porites astreoides	Poritidae	FMNH	953	Caribbean	Tropical Atlantic				M	8.79573	2.94583	16.005	30	2.69745	species-level	1
109	Porites compressa	Poritidae	FMNH	270	Sandwich Islands	NA				B	11.4454	3.12527	34.1	5	12.1623	species-level	2
138	Porites compressa	Poritidae	NMNH	20939	Kaneohe, Oahu, HI	Eastern Indo-Pacific				B	7.83441	2.52969	34.1	5	12.1623	species-level	2
71	Porites cumulatus	Poritidae	FMNH	272	East Indies	Central Indo-Pacific				B	9.41321	3.12761	27.2824	238	1.49443	genus-level	2
182	Porites cylindrica	Poritidae	NMNH	92959	South Pacific Ocean; Australia; Queensland; Townsville, Pandora Reef	Central Indo-Pacific				B	8.8377	2.86433	28.9457	11	6.87922	species-level	2
106	Porites lobata	Poritidae	FMNH	267	Tonga Islands	Central Indo-Pacific				M	3.84707	3.02989	35.791	30	3.45693	species-level	2
154	Porites lobata	Poritidae	NMNH	79580	South Pacific Ocean; Phoenix Island; Hull Is.; Lagoon	Eastern Indo-Pacific	1-2			M	13.3925	2.4054	35.791	30	3.45693	species-level	2
189	Porites lobata	Poritidae	NMNH	95135	North Pacific Ocean, Gulf of Panama; Panama; Saboga Island	Tropical Eastern Pacific	5			M	9.77558	2.80158	35.791	30	3.45693	species-level	2
190	Porites lobata	Poritidae	NMNH	95162	North Pacific Ocean, Galapagos; Marchena Island	Tropical Eastern Pacific	4			M	10.4924	2.77632	35.791	30	3.45693	species-level	2
152	Porites lutea	Poritidae	NMNH	79111	Indian Ocean; Seychelles; Aldabra, Ile Picard; W of settlement	Western Indo-Pacific	0.5			M	8.69184	2.82772	23.3417	12	5.75498	species-level	1
168	Porites monticulosa	Poritidae	NMNH	89757	North Pacific Ocean; Marshall Islands, Ralik Chain; Jaluit Atoll; Dana Reef, lagoon	Eastern Indo-Pacific				B	12.6567	2.89656	27.2824	238	1.49443	genus-level	2
130	Porites nigrescens	Poritidae	NMNH	1115432	Cocos-Keeling	Central Indo-Pacific				B	8.65396	3.2102	32.9583	6	9.47616	species-level	2
91	Porites porites	Poritidae	FMNH	266	Bahamas	Tropical Atlantic				B	7.22004	2.84836	19.8193	22	3.26506	species-level	1
186	Porites porites	Poritidae	NMNH	95032	North Atlantic Ocean, Caribbean Sea;Panama; Ban Blas Islands; Salar Island.	Tropical Atlantic	7			B	13.258	2.05993	19.8193	22	3.26506	species-level	1
187	Porites porites	Poritidae	NMNH	95037	North Atlantic Ocean, Caribbean Sea;Panama; San Blas Islands; Salar Island.	Tropical Atlantic	8			B	9.34511	2.69188	19.8193	22	3.26506	species-level	1
188	Porites porites	Poritidae	NMNH	95076	North Atlantic Ocean, Caribbean Sea, Venezuela; Los Roques; Dos Mosquises	Tropical Atlantic	7			B	8.13561	2.35164	19.8193	22	3.26506	species-level	1
94	Porites rus	Poritidae	FMNH	264	East Indies	Central Indo-Pacific				B	17.7605	3.05436	7.28142	7	3.31261	species-level	1
107	Porites sp.	Poritidae	FMNH	280	Tahiti	Eastern Indo-Pacific				B	3.564	2.71081	27.2824	238	1.49443	genus-level	2
70	Psammocora contigua	Siderastreidae	FMNH	148	Singapore	Central Indo-Pacific				L	12.2914	3.03549	35.3089	55	2.95282	genus-level	2
69	Psammocora obtusangula	Siderastreidae	FMNH	145	Tahiti	Eastern Indo-Pacific				L	16.3765	2.88072	35.3089	55	2.95282	genus-level	2
146	Seriatopora caliendrum	Pocilloporidae	NMNH	48071	Saudi Arabia; 20 miles north of Jiddah, "The Creek," off Abhor 0-100 ft; protected waters	Western Indo-Pacific				B	4.43928	1.83153	53.1406	17	6.77362	genus-level	3
54	Seriatopora hystrix	Pocilloporidae	FMNH	287	Singapore	Central Indo-Pacific				B	5.8366	1.6678	61.462	9	9.66186	species-level	3
68	Seriatopora hystrix	Pocilloporidae	FMNH	295	Philippines	Central Indo-Pacific				B	3.48359	1.30298	61.462	9	9.66186	species-level	3
108	Seriatopora hystrix	Pocilloporidae	FMNH	289	Samoa	Eastern Indo-Pacific				B	3.83332	2.09369	61.462	9	9.66186	species-level	3
141	Seriatopora hystrix	Pocilloporidae	NMNH	38156	1400 ft. from shore, Line Islands, SE reef. Murray Islands, Australia	Central Indo-Pacific				B	10.6983	1.93943	61.462	9	9.66186	species-level	3
172	Seriatopora hystrix	Pocilloporidae	NMNH	90845	North Pacific Ocean; Philippines	Central Indo-Pacific				B	7.99302	1.67935	61.462	9	9.66186	species-level	3
181	Seriatopora hystrix	Pocilloporidae	NMNH	92350	North Pacific Ocean; Caroline Islands, Palau Islands; Ngemelis Island, Cheleu; SW Wall.	Central Indo-Pacific				B	5.25647	1.88083	61.462	9	9.66186	species-level	3
49	Siderastrea sp.	Siderastreidae	FMNH	62	Key West	Tropical Atlantic				M	15.2113	3.35044	19.2495	33	2.7972	genus-level	1
148	Siderastrea stellata	Siderastreidae	NMNH	5309	Bahia	Tropical Atlantic				M	14.0913	3.28597	19.2495	33	2.7972	genus-level	1
52	Stylophora pistillata	Pocilloporidae	FMNH	292	Red Sea	Western Indo-Pacific				B	5.68808	2.48152	56.4195	9	8.17397	species-level	3
136	Stylophora pistillata	Pocilloporidae	NMNH	100531	Indian Ocean; Madagascar; Mozambique Channel, Nossi	Western Indo-Pacific	0.2			B	11.7368	1.85301	56.4195	9	8.17397	species-level	3
142	Stylophora pistillata	Pocilloporidae	NMNH	38351	Murray Is. Australia	Central Indo-Pacific				B	3.69361	1.93561	56.4195	9	8.17397	species-level	3
53	Stylophora subseriata	Pocilloporidae	FMNH	13993	Red Sea	Western Indo-Pacific				B	9.90972	2.27272	43.6937	23	5.57447	genus-level	3
155	Stylophora subseriata	Pocilloporidae	NMNH	81238	Indian Ocean, Red Sea; Ethiopia; Dahlak Archipelago, Entedebir	Western Indo-Pacific				B	4.94833	2.13804	43.6937	23	5.57447	genus-level	3
137	Symphyllia recta	Mussidae	NMNH	1114442	South Pacific Ocean; Australia; Queensland; Murray Island, 1600 ft from Shore on SE reef	Central Indo-Pacific	0.2			M	7.15523	1.99695	6.27874	16	1.28788	genus-level	1
50	Turbinaria mesenterina	Dendrophyllidae	FMNH	186-D	Australia	Central Indo-Pacific				L	10.9971	1.90294	20.8696	3	12.9519	species-level	1
117	Turbinaria mesenterina	Dendrophyllidae	FMNH	186-A	Australia	Central Indo-Pacific				L	16.3162	1.93208	20.8696	3	12.9519	species-level	1
118	Turbinaria mesenterina	Dendrophyllidae	FMNH	186-B	Australia	Central Indo-Pacific				L	12.593	1.9006	20.8696	3	12.9519	species-level	1
119	Turbinaria mesenterina	Dendrophyllidae	FMNH	186-C	Australia	Central Indo-Pacific				L	15.3098	1.9534	20.8696	3	12.9519	species-level	1
120	Turbinaria mesenterina	Dendrophyllidae	FMNH	186-D	Australia	Central Indo-Pacific				L	5.54836	2.4442	20.8696	3	12.9519	species-level	1
(i) FMNH = Field Museum of Natural History (Division of Invertebrates); NMNH = Smithsonian Institution (National Museum of Natural History, Invertebrate Zoology Department)
(ii) (34) Spalding M.D., et al., Marine Ecoregions of the World: A Bioregionalization of Coastal and Shelf Areas. BioScience, 2007. 57(7): p 573-583.
(iii) B = Branching, M = Massive/Encrusting, L = Laminar/Foliaceous, S = Solitary
(iv) Reduced scattering coefficient averages of 20 measurements per skeleton
(v) Fractal Dimension averages of 20 measurements per skeleton
(vi) Index and Number of records for the same taxon from supplementary Table S2
(vii) BRI clusters = (1=low, 2=medium, 3=high)
