# Supplementary material for: Modulation of Light-Enhancement to Symbiotic Algae by Light-Scattering in Corals and Evolutionary Trends in Bleaching
Source: PLoS One. 2013 Apr 22;8(4):e61492. doi: 10.1371/journal.pone.0061492 (PMC3632607; doi:10.1371/journal.pone.0061492)
Supplement: Table S2 — List of 1,412 entries used to determine the taxon-specific bleaching response index (BRI) of the 96 taxa studied. (XLS) [file pone.0061492.s005.xls]

## Sheet: Final Table S2
Taxon	Family	Genus	Species	Source Data	Short Reference	Full Reference	Current Red List Category *	Year of Bleaching Episode/Survey	Month of Bleaching Episode/Survey	Biogeographic Realm **	Region	Subregion	Country	Location	Latitude	Longitude	Depth	WaterTemp	Bleaching Response Index (BRI) %
Acropora abrotanoides	Acroporidae	Acropora	abrotanoides	TNC	TNC2002	Done, T.J., et al., Testing bleaching resistance hypotheses for the 2002 Great Barrier Reef bleaching event. 2002, Australian Institute of Marine Science: Townsville. p. 106.	LC	2002	June - August	Central Indo-Pacific	Australia	Australia and Papua New Guinea	Australia	Entire GBR			3-9m		20
Acropora aculeus	Acroporidae	Acropora	aculeus	TNC	TNC2002	Done, T.J., et al., Testing bleaching resistance hypotheses for the 2002 Great Barrier Reef bleaching event. 2002, Australian Institute of Marine Science: Townsville. p. 106.	VU	2002	June - August	Central Indo-Pacific	Australia	Australia and Papua New Guinea	Australia	Entire GBR			3-9m		17.6923
Acropora acuminata	Acroporidae	Acropora	acuminata	LITERATURE	Brown1990South Pari island	(South Pari) Brown, B. E., Suharsono (1990). “Damage and recovery of coral reefs affected by El Nino related seawater warming in the Thousand Islands, Indonesia.” Coral Reefs 8: 163-170	VU	1983	April	Central Indo-Pacific	Asia	Southeast Asia	Indonesia	South Pari Island, Thousand Islands	5°36'S	106°33'E	up to 20m	>33°C	35.75
Acropora acuminata	Acroporidae	Acropora	acuminata	LITERATURE	Brown1990South Tikus Island	(Tikus island) Brown, B. E., Suharsono (1990). “Damage and recovery of coral reefs affected by El Nino related seawater warming in the Thousand Islands, Indonesia.” Coral Reefs 8: 163-170	VU	1983	April	Central Indo-Pacific	Asia	Southeast Asia	Indonesia	South Tikus Island, Thousand Islands	5°36'S	106°33'E	up to 20m	>33°C	35.75
Acropora anthocercis	Acroporidae	Acropora	anthocercis	TNC	TNC2002	Done, T.J., et al., Testing bleaching resistance hypotheses for the 2002 Great Barrier Reef bleaching event. 2002, Australian Institute of Marine Science: Townsville. p. 106.	VU	2002	June - August	Central Indo-Pacific	Australia	Australia and Papua New Guinea	Australia	Entire GBR			3-9m		0
Acropora arabensis	Acroporidae	Acropora	arabensis	RB BLEACHING AND MORTALITY	ReefBase_3926	ReefBase Project (2007), ReefBase Coral Bleaching dataset, WorldFish Cent., Penang, Malaysia.//www.Reefbase.org, dataset set downloaded June 2011.	NT	1996	October	Western Indo-Pacific	Middle East	Persian Gulf	Bahrain	Abul Thalma	26.275°N	50.94°E		37.3ºC (2-3ºC above 1995 level)	46.75
Acropora arabensis	Acroporidae	Acropora	arabensis	RB BLEACHING AND MORTALITY	ReefBase_3927	ReefBase Project (2007), ReefBase Coral Bleaching dataset, WorldFish Cent., Penang, Malaysia.//www.Reefbase.org, dataset set downloaded June 2011.	NT	1996	September	Western Indo-Pacific	Middle East	Persian Gulf	Bahrain	Half Tanker, Fasht Al Adhom	26.077°N	50.762°E		37.3ºC (2-3ºC above 1995 level)	71.5
Acropora arabensis	Acroporidae	Acropora	arabensis	RB BLEACHING AND MORTALITY	ReefBase_3928	ReefBase Project (2007), ReefBase Coral Bleaching dataset, WorldFish Cent., Penang, Malaysia.//www.Reefbase.org, dataset set downloaded June 2011.	NT	1996	September	Western Indo-Pacific	Middle East	Persian Gulf	Bahrain	Al Dar Island, Fasht Al Adhom	26.127°N	50.679°E		37.3ºC (2-3ºC above 1995 level)	71.5
Acropora arabensis	Acroporidae	Acropora	arabensis	RB BLEACHING AND MORTALITY	ReefBase_3929	ReefBase Project (2007), ReefBase Coral Bleaching dataset, WorldFish Cent., Penang, Malaysia.//www.Reefbase.org, dataset set downloaded June 2011.	NT	1996	September	Western Indo-Pacific	Middle East	Persian Gulf	Bahrain	Double Pipe Marker, Fasht Al Adhom	26.076°N	50.767°E		37.3ºC (2-3ºC above 1995 level)	46.75
Acropora arabensis	Acroporidae	Acropora	arabensis	RB BLEACHING AND MORTALITY	ReefBase_3933	ReefBase Project (2007), ReefBase Coral Bleaching dataset, WorldFish Cent., Penang, Malaysia.//www.Reefbase.org, dataset set downloaded June 2011.	NT	1996	October	Western Indo-Pacific	Middle East	Persian Gulf	Bahrain	West Fasht al Dibal	26.25°N	50.929°E		37.3ºC (2-3ºC above 1995 level)	71.5
Acropora aspera	Acroporidae	Acropora	aspera	LITERATURE	Brown1990South Pari island	(South Pari) Brown, B. E., Suharsono (1990). “Damage and recovery of coral reefs affected by El Nino related seawater warming in the Thousand Islands, Indonesia.” Coral Reefs 8: 163-170	VU	1983	April	Central Indo-Pacific	Asia	Southeast Asia	Indonesia	South Pari Island, Thousand Islands	5°36'S	106°33'E	up to 20m	>33°C	35.75
Acropora aspera	Acroporidae	Acropora	aspera	LITERATURE	Brown1990South Tikus Island	(Tikus island) Brown, B. E., Suharsono (1990). “Damage and recovery of coral reefs affected by El Nino related seawater warming in the Thousand Islands, Indonesia.” Coral Reefs 8: 163-170	VU	1983	April	Central Indo-Pacific	Asia	Southeast Asia	Indonesia	South Tikus Island, Thousand Islands	5°36'S	106°33'E	up to 20m	>33°C	35.75
Acropora aspera	Acroporidae	Acropora	aspera	LITERATURE	Stimson2002	Stimson et al. 2002. Interspecific Comparison of the Symbiotic Relationship in Corals with High and Low Rates of Bleaching-Induced Mortality. Coral Reefs 21: 409-421.	VU	1998/1999	February 1999 - June 1999 (5-10 months after bleaching which occurred in August/September 1998)	Temperate Northern Pacific	Asia	North and East Asia	Japan	Okinawa; Sesoko Station	26°38'N	127°52'E	shallow waters	>30°C	35.75
Acropora aspera	Acroporidae	Acropora	aspera	RB BLEACHING AND MORTALITY	ReefBase_2543	ReefBase Project (2007), ReefBase Coral Bleaching dataset, WorldFish Cent., Penang, Malaysia.//www.Reefbase.org, dataset set downloaded June 2011.	VU	1995	May	Western Indo-Pacific	Asia	Southeast Asia	Thailand	Phuket	8°N	98.33°E	Reef flat and fore reef slope	exceeding 30.1°C	38.5
Acropora aspera	Acroporidae	Acropora	aspera	RB BLEACHING AND MORTALITY	ReefBase_2585	ReefBase Project (2007), ReefBase Coral Bleaching dataset, WorldFish Cent., Penang, Malaysia.//www.Reefbase.org, dataset set downloaded June 2011.	VU	2000	April	Central Indo-Pacific	Pacific	Southwest Pacific	Fiji	Nukubuco Reef	18°S	178°E	reef crest	peaked at 30-30.5°C	71.5
Acropora aspera	Acroporidae	Acropora	aspera	TNC	TNC2002	Done, T.J., et al., Testing bleaching resistance hypotheses for the 2002 Great Barrier Reef bleaching event. 2002, Australian Institute of Marine Science: Townsville. p. 106.	VU	2002	June - August	Central Indo-Pacific	Australia	Australia and Papua New Guinea	Australia	Entire GBR			3-9m		27.2692
Acropora austera	Acroporidae	Acropora	austera	LITERATURE	Loch2002	Loch, K., et al., Coral recruitment and regeneration on a Maldivian reef 21 months after the coral bleaching event of 1998. Marine Ecology-Pubblicazioni Della Stazione Zoologica Di Napoli I, 2002. 23(3): p. 219-236.	NT	1999-2000	March	Western Indo-Pacific	Asia	South Asia	Maldives	Lhaviyani Atoll	5°30' N	73°26' E	2-5m		35.75
Acropora austera	Acroporidae	Acropora	austera	TNC	TNC2002	Done, T.J., et al., Testing bleaching resistance hypotheses for the 2002 Great Barrier Reef bleaching event. 2002, Australian Institute of Marine Science: Townsville. p. 106.	NT	2002	June - August	Central Indo-Pacific	Australia	Australia and Papua New Guinea	Australia	Entire GBR			3-9m		10.7692
Acropora brueggemanni	Acroporidae	Acropora	brueggemanni	LITERATURE	Brown1990South Pari island	(South Pari) Brown, B. E., Suharsono (1990). “Damage and recovery of coral reefs affected by El Nino related seawater warming in the Thousand Islands, Indonesia.” Coral Reefs 8: 163-170		1983	April	Central Indo-Pacific	Asia	Southeast Asia	Indonesia	South Pari Island, Thousand Islands	5°36'S	106°33'E	up to 20m	>33°C	35.75
Acropora brueggemanni	Acroporidae	Acropora	brueggemanni	LITERATURE	Brown1990South Tikus Island	(Tikus island) Brown, B. E., Suharsono (1990). “Damage and recovery of coral reefs affected by El Nino related seawater warming in the Thousand Islands, Indonesia.” Coral Reefs 8: 163-170		1983	April	Central Indo-Pacific	Asia	Southeast Asia	Indonesia	South Tikus Island, Thousand Islands	5°36'S	106°33'E	up to 20m	>33°C	35.75
Acropora brueggemanni	Acroporidae	Acropora	brueggemanni	TNC	TNC2002	Done, T.J., et al., Testing bleaching resistance hypotheses for the 2002 Great Barrier Reef bleaching event. 2002, Australian Institute of Marine Science: Townsville. p. 106.		2002	June - August	Central Indo-Pacific	Australia	Australia and Papua New Guinea	Australia	Entire GBR			3-9m		17.2308
Acropora caespitose	Acroporidae	Acropora	caespitose	LITERATURE	Baird(PalmIsland) LPB	Marshall, P.A. and A.H. Baird, Bleaching of corals on the Great Barrier Reef: differential susceptibilities among taxa. Coral Reefs, 2000. 19(2): p. 155-163.		1998	March (~6weeks after bleaching was first observed)	Central Indo-Pacific	Australia	Australia and Papua New Guinea	Australia/GBR	Little Pioneer Bay (Palm Islands); Central GBR	18°46'S	146°15'E	2-7m	> 31°C	100
Acropora caespitose	Acroporidae	Acropora	caespitose	LITERATURE	Baird(PalmIsland) Pelorous	Marshall, P.A. and A.H. Baird, Bleaching of corals on the Great Barrier Reef: differential susceptibilities among taxa. Coral Reefs, 2000. 19(2): p. 155-163.		1998	March (~6weeks after bleaching was first observed)	Central Indo-Pacific	Australia	Australia and Papua New Guinea	Australia/GBR	Pelorus Island (Palm Islands); Central GBR	18°46'S	146°15'E	3-6m	> 31°C	100
Acropora carduus	Acroporidae	Acropora	carduus	TNC	TNC2002	Done, T.J., et al., Testing bleaching resistance hypotheses for the 2002 Great Barrier Reef bleaching event. 2002, Australian Institute of Marine Science: Townsville. p. 106.	NT	2002	June - August	Central Indo-Pacific	Australia	Australia and Papua New Guinea	Australia	Entire GBR			3-9m		27.6923
Acropora cerealis	Acroporidae	Acropora	cerealis	LITERATURE	Baird(PalmIsland) LPB	Marshall, P.A. and A.H. Baird, Bleaching of corals on the Great Barrier Reef: differential susceptibilities among taxa. Coral Reefs, 2000. 19(2): p. 155-163.	LC	1998	March (~6weeks after bleaching was first observed)	Central Indo-Pacific	Australia	Australia and Papua New Guinea	Australia/GBR	Little Pioneer Bay (Palm Islands); Central GBR	18°46'S	146°15'E	2-7m	> 31°C	100
Acropora cerealis	Acroporidae	Acropora	cerealis	LITERATURE	Brown1990South Tikus Island	(Tikus island) Brown, B. E., Suharsono (1990). “Damage and recovery of coral reefs affected by El Nino related seawater warming in the Thousand Islands, Indonesia.” Coral Reefs 8: 163-170	LC	1983	April	Central Indo-Pacific	Asia	Southeast Asia	Indonesia	South Tikus Island, Thousand Islands	5°36'S	106°33'E	up to 20m	>33°C	35.75
Acropora cerealis	Acroporidae	Acropora	cerealis	TNC	TNC2002	Done, T.J., et al., Testing bleaching resistance hypotheses for the 2002 Great Barrier Reef bleaching event. 2002, Australian Institute of Marine Science: Townsville. p. 106.	LC	2002	June - August	Central Indo-Pacific	Australia	Australia and Papua New Guinea	Australia	Entire GBR			3-9m		10.1538
Acropora cervicornis	Acroporidae	Acropora	cervicornis	LITERATURE	Lang1988 PerryReef	Lang, J.C. Depth- and Habitat- Related Bleaching of Zooxanthellate Reef Organisms Near Lee Stocking Island, Exuma Cays, Bahamas. in 6th International Coral Reef Symposium. 1988. Australia.	CR	1987-1988	October 1987 - January 1988	Tropical Atlantic	Americas	Northern Caribbean	Bahamas	Perry Reef			11-14m	32°C max	83.4
Acropora cervicornis	Acroporidae	Acropora	cervicornis	LITERATURE	McClanahan2009	McClanahan, T. R., E. Weil, J. Cortes, A. H. Baird, M. Ateweberhan (2009). “Consequences of Coral Bleaching for Sessile Reef organisms” in M.J.H. van Oppen, J.M. Lough (eds.) Coral Bleaching Ecological Studies 205: 121-138	CR	1983-2005		Tropical Atlantic	Americas	Caribbean		various locations throughout the Caribbean					35.75
Acropora cervicornis	Acroporidae	Acropora	cervicornis	LITERATURE	Wilkinson2008Colombia	(Colombia) Wilkinson C., Souter., D (eds.) (2008). Status of the Caribbean coral reefs after bleaching and hurricanes in 2005. Global Coral reef Monitoring Network, and Reef and Rainforest Research Center, Townsville pp152	CR	2005	June	Tropical Atlantic	Americas	Southern Tropical America	Colombia	Islas del Rosario and Islas San Bernardo	04° N	72° W		1.5- 2.5°C higher than the monthly mean	46.75
Acropora cervicornis	Acroporidae	Acropora	cervicornis	LITERATURE	Wilkinson2008Turks&Caicos	(Turks and Caicos) Wilkinson C., Souter., D (eds.) (2008). Status of the Caribbean coral reefs after bleaching and hurricanes in 2005. Global Coral reef Monitoring Network, and Reef and Rainforest Research Center, Townsville pp152	CR	2005	September - December	Tropical Atlantic	Americas	Northern Caribbean	Turks and Caicos Islands	Warhead, Fishbowl, and Tuckers reefs	21.30° N	71.30° W			13.75
Acropora cervicornis	Acroporidae	Acropora	cervicornis	RB BLEACHING AND MORTALITY	ReefBase_386	ReefBase Project (2007), ReefBase Coral Bleaching dataset, WorldFish Cent., Penang, Malaysia.//www.Reefbase.org, dataset set downloaded June 2011.	CR	1998	November	Tropical Atlantic	Americas	Mesoamerica	Belize	Channel Cay, Central Lagoon	16.63°N	88.13°W		28.5-29.8°C	46.75
Acropora cervicornis	Acroporidae	Acropora	cervicornis	RB BLEACHING AND MORTALITY	ReefBase_3975	ReefBase Project (2007), ReefBase Coral Bleaching dataset, WorldFish Cent., Penang, Malaysia.//www.Reefbase.org, dataset set downloaded June 2011.	CR	1987	September	Tropical Atlantic	Americas	US Caribbean	St. Croix	Cane Bay	17.684°N	64.739°W	8-10m		5.5
Acropora cervicornis	Acroporidae	Acropora	cervicornis	RB BLEACHING AND MORTALITY	ReefBase_3980	ReefBase Project (2007), ReefBase Coral Bleaching dataset, WorldFish Cent., Penang, Malaysia.//www.Reefbase.org, dataset set downloaded June 2011.	CR	1987	August	Tropical Atlantic	Americas	US Caribbean	Florida (USA)	Elkhorn Control	25.393°N	80.168°W	3m	23.5°C in March 1988	2.75
Acropora cervicornis	Acroporidae	Acropora	cervicornis	RB BLEACHING AND MORTALITY	ReefBase_3981	ReefBase Project (2007), ReefBase Coral Bleaching dataset, WorldFish Cent., Penang, Malaysia.//www.Reefbase.org, dataset set downloaded June 2011.	CR	1987	August	Tropical Atlantic	Americas	US Caribbean	Florida (USA)	Molasses	25°N	80.372°W	7-10m	23.5°C in March 1988	13.75
Acropora cervicornis	Acroporidae	Acropora	cervicornis	RB BLEACHING AND MORTALITY	ReefBase_4078	ReefBase Project (2007), ReefBase Coral Bleaching dataset, WorldFish Cent., Penang, Malaysia.//www.Reefbase.org, dataset set downloaded June 2011.	CR	2005	August	Tropical Atlantic	Americas	Southern Tropical America	Colombia	Islas del Rosario(Caribbean Sea)	10.012°N	75.617°W	0-12m		38.5
Acropora cervicornis	Acroporidae	Acropora	cervicornis	RB BLEACHING AND MORTALITY	ReefBase_4079	ReefBase Project (2007), ReefBase Coral Bleaching dataset, WorldFish Cent., Penang, Malaysia.//www.Reefbase.org, dataset set downloaded June 2011.	CR	2005	August	Tropical Atlantic	Americas	Southern Tropical America	Colombia	Islas de San Bernardo(Caribbean Sea)	9.65°N	74.67°W	1-15m		13.75
Acropora cervicornis	Acroporidae	Acropora	cervicornis	RB BLEACHING AND MORTALITY	ReefBase_4317	ReefBase Project (2007), ReefBase Coral Bleaching dataset, WorldFish Cent., Penang, Malaysia.//www.Reefbase.org, dataset set downloaded June 2011.	CR	2005	October	Tropical Atlantic	Americas	Northern Caribbean	Cuba	Cayo Guillermo (central northern Cuba)	22.63292°N	78.64609°W	2-3 m and 15m		46.75
Acropora cervicornis	Acroporidae	Acropora	cervicornis	RB BLEACHING AND MORTALITY	ReefBase_4322	ReefBase Project (2007), ReefBase Coral Bleaching dataset, WorldFish Cent., Penang, Malaysia.//www.Reefbase.org, dataset set downloaded June 2011.	CR	2005	October	Tropical Atlantic	Americas	Northern Caribbean	Cuba	Cayo Anclitas (Jardines de la Reina Archipelago).	20.81761°N	78.9722°W	15-30m		35.75
Acropora clathrata	Acroporidae	Acropora	clathrata	LITERATURE	Loch2002	Loch, K., et al., Coral recruitment and regeneration on a Maldivian reef 21 months after the coral bleaching event of 1998. Marine Ecology-Pubblicazioni Della Stazione Zoologica Di Napoli I, 2002. 23(3): p. 219-236.	LC	1999-2000	March	Western Indo-Pacific	Asia	South Asia	Maldives	Lhaviyani Atoll	5°30' N	73°26' E	2-5m		35.75
Acropora clathrata	Acroporidae	Acropora	clathrata	LITERATURE	Riegl1999	Riegl, B. (1999). "Corals in a non-reef setting in the southern Arabian Gulf (Dubai, UAE): fauna and community structure in response to recurring mass mortality." Coral Reefs 18(1): 63-73.	LC	1996		Western Indo-Pacific	Middle East	Persian Golf	Dubai Emirate (United Arab Emirates)	Dubai Emirate (United Arab Emirates), southern Arabian Gulf	25°N	54°E	up to 9m	35°C (2°C above the usual maximum in Dubai)	35.75
Acropora clathrata	Acroporidae	Acropora	clathrata	LITERATURE	Schuhmacker2005	Schuhmacher, H., K. Loch, et al. (2005). "The aftermath of coral bleaching on a Maldivian reef - a quantitative study." Facies 51(1-4): 85-97.	LC	1998	May - June	Western Indo-Pacific	Asia	South Asia	Maldives	Komandoo Reef, Komandoo Island, Lhaviyani Atoll/Fadiffolu Atoll	5°30 N	73°26 E	1-5m	>31°C for several weeks	35.75
Acropora clathrata	Acroporidae	Acropora	clathrata	LITERATURE	Sheppard1999	Sheppard, C. R. C. (1999). “Coral Decline and Weather patterns over 20 Years in the Chagos Archipelagos, Central Indian Ocean.” Ambio 28: 472-478	LC	1998		Western Indo-Pacific	Asia	Central Indian Ocean	Chagos Archipelago	Chagos Archipelago, central Indian Ocean	4°54' - 07°39'S	70°14' - 72°37' E	0-20m	a temperature anomaly of >1°C	35.75
Acropora clathrata	Acroporidae	Acropora	clathrata	RB BLEACHING AND MORTALITY	ReefBase_3926	ReefBase Project (2007), ReefBase Coral Bleaching dataset, WorldFish Cent., Penang, Malaysia.//www.Reefbase.org, dataset set downloaded June 2011.	LC	1996	October	Western Indo-Pacific	Middle East	Persian Gulf	Bahrain	Abul Thalma	26.275°N	50.94°E		37.3ºC (2-3ºC above 1995 level)	46.75
Acropora clathrata	Acroporidae	Acropora	clathrata	TNC	TNC2002	Done, T.J., et al., Testing bleaching resistance hypotheses for the 2002 Great Barrier Reef bleaching event. 2002, Australian Institute of Marine Science: Townsville. p. 106.	LC	2002	June - August	Central Indo-Pacific	Australia	Australia and Papua New Guinea	Australia	Entire GBR			3-9m		8.19231
Acropora corymbose	Acroporidae	Acropora	corymbose	LITERATURE	Baird(PalmIsland) LPB	Marshall, P.A. and A.H. Baird, Bleaching of corals on the Great Barrier Reef: differential susceptibilities among taxa. Coral Reefs, 2000. 19(2): p. 155-163.		1998	March (~6weeks after bleaching was first observed)	Central Indo-Pacific	Australia	Australia and Papua New Guinea	Australia/GBR	Little Pioneer Bay (Palm Islands); Central GBR	18°46'S	146°15'E	2-7m	> 31°C	100
Acropora cuneata	Acroporidae	Acropora	cuneata	TNC	TNC2002	Done, T.J., et al., Testing bleaching resistance hypotheses for the 2002 Great Barrier Reef bleaching event. 2002, Australian Institute of Marine Science: Townsville. p. 106.		2002	June - August	Central Indo-Pacific	Australia	Australia and Papua New Guinea	Australia	Entire GBR			3-9m		18.9615
Acropora cytherea	Acroporidae	Acropora	cytherea	LITERATURE	Baird(PalmIsland) Pelorous	Marshall, P.A. and A.H. Baird, Bleaching of corals on the Great Barrier Reef: differential susceptibilities among taxa. Coral Reefs, 2000. 19(2): p. 155-163.	LC	1998	March (~6weeks after bleaching was first observed)	Central Indo-Pacific	Australia	Australia and Papua New Guinea	Australia/GBR	Pelorus Island (Palm Islands); Central GBR	18°46'S	146°15'E	3-6m	> 31°C	100
Acropora cytherea	Acroporidae	Acropora	cytherea	LITERATURE	Brown1990South Tikus Island	(Tikus island) Brown, B. E., Suharsono (1990). “Damage and recovery of coral reefs affected by El Nino related seawater warming in the Thousand Islands, Indonesia.” Coral Reefs 8: 163-170	LC	1983	April	Central Indo-Pacific	Asia	Southeast Asia	Indonesia	South Tikus Island, Thousand Islands	5°36'S	106°33'E	up to 20m	>33°C	35.75
Acropora cytherea	Acroporidae	Acropora	cytherea	LITERATURE	Schuhmacker2005	Schuhmacher, H., K. Loch, et al. (2005). "The aftermath of coral bleaching on a Maldivian reef - a quantitative study." Facies 51(1-4): 85-97.	LC	1998	May - June	Western Indo-Pacific	Asia	South Asia	Maldives	Komandoo Reef, Komandoo Island, Lhaviyani Atoll/Fadiffolu Atoll	5°30 N	73°26 E	1-5m	>31°C for several weeks	35.75
Acropora cytherea	Acroporidae	Acropora	cytherea	LITERATURE	Sheppard1999	Sheppard, C. R. C. (1999). “Coral Decline and Weather patterns over 20 Years in the Chagos Archipelagos, Central Indian Ocean.” Ambio 28: 472-478	LC	1998		Western Indo-Pacific	Asia	Central Indian Ocean	Chagos Archipelago	Chagos Archipelago, central Indian Ocean	4°54' - 07°39'S	70°14' - 72°37' E	0-20m	a temperature anomaly of >1°C	35.75
Acropora cytherea	Acroporidae	Acropora	cytherea	RB BLEACHING AND MORTALITY	ReefBase_2665	ReefBase Project (2007), ReefBase Coral Bleaching dataset, WorldFish Cent., Penang, Malaysia.//www.Reefbase.org, dataset set downloaded June 2011.	LC	1998	August	Temperate Northern Pacific	Asia	North and East Asia	Japan	Bise, Okinawa Island	26.07°N	127.07°E	2-3m above mean sea level	range 29.8-33.0°C, mean 31.3+-0.7°C	71.5
Acropora cytherea	Acroporidae	Acropora	cytherea	RB BLEACHING AND MORTALITY	ReefBase_4032	ReefBase Project (2007), ReefBase Coral Bleaching dataset, WorldFish Cent., Penang, Malaysia.//www.Reefbase.org, dataset set downloaded June 2011.	LC	2005	March	Central Indo-Pacific	Australia	Australia and Papua New Guinea	Australia	Cape Arhnem	12.317°S	136.933°E	0.5-2m		2.75
Acropora cytherea	Acroporidae	Acropora	cytherea	TNC	TNC2002	Done, T.J., et al., Testing bleaching resistance hypotheses for the 2002 Great Barrier Reef bleaching event. 2002, Australian Institute of Marine Science: Townsville. p. 106.	LC	2002	June - August	Central Indo-Pacific	Australia	Australia and Papua New Guinea	Australia	Entire GBR			3-9m		15.8846
Acropora digitata	Acroporidae	Acropora	digitata	LITERATURE	Baird(PalmIsland) Pelorous	Marshall, P.A. and A.H. Baird, Bleaching of corals on the Great Barrier Reef: differential susceptibilities among taxa. Coral Reefs, 2000. 19(2): p. 155-163.		1998	March (~6weeks after bleaching was first observed)	Central Indo-Pacific	Australia	Australia and Papua New Guinea	Australia/GBR	Pelorus Island (Palm Islands); Central GBR	18°46'S	146°15'E	3-6m	> 31°C	49
Acropora digitifera	Acroporidae	Acropora	digitifera	LITERATURE	Brown1990South Pari island	(South Pari) Brown, B. E., Suharsono (1990). “Damage and recovery of coral reefs affected by El Nino related seawater warming in the Thousand Islands, Indonesia.” Coral Reefs 8: 163-170	NT	1983	April	Central Indo-Pacific	Asia	Southeast Asia	Indonesia	South Pari Island, Thousand Islands	5°36'S	106°33'E	up to 20m	>33°C	35.75
Acropora digitifera	Acroporidae	Acropora	digitifera	LITERATURE	Brown1990South Tikus Island	(Tikus island) Brown, B. E., Suharsono (1990). “Damage and recovery of coral reefs affected by El Nino related seawater warming in the Thousand Islands, Indonesia.” Coral Reefs 8: 163-170	NT	1983	April	Central Indo-Pacific	Asia	Southeast Asia	Indonesia	South Tikus Island, Thousand Islands	5°36'S	106°33'E	up to 20m	>33°C	35.75
Acropora digitifera	Acroporidae	Acropora	digitifera	LITERATURE	Loya2001	Loya, Y., K. Sakai, et al. (2001). "Coral bleaching: the winners and the losers." Ecology Letters 4(2): 122-131.	NT	1998	August	Temperate Northern Pacific	Asia	North and East Asia	Japan	Sesoko Island, Okinawa	26°38'N	127°52'E	2m	>30°C	35.75
Acropora digitifera	Acroporidae	Acropora	digitifera	LITERATURE	vanWoesik2004 1998	van Woesik, R., Coral Bleaching: Signs of Change in Southern Japan, in Coral Health and Disease, E. Rosenberg and Y. Loya, Editors. 2004, Springer.	NT	1998	July	Temperate Northern Pacific	Asia	North and East Asia	Japan	Sunabe, Okinawa	26°20'N	127°45'E	3-10m		98.875
Acropora digitifera	Acroporidae	Acropora	digitifera	RB BLEACHING AND MORTALITY	ReefBase_2665	ReefBase Project (2007), ReefBase Coral Bleaching dataset, WorldFish Cent., Penang, Malaysia.//www.Reefbase.org, dataset set downloaded June 2011.	NT	1998	August	Temperate Northern Pacific	Asia	North and East Asia	Japan	Bise, Okinawa Island	26.07°N	127.07°E	2-3m above mean sea level	range 29.8-33.0°C, mean 31.3+-0.7°C	71.5
Acropora digitifera	Acroporidae	Acropora	digitifera	RB BLEACHING AND MORTALITY	ReefBase_4011	ReefBase Project (2007), ReefBase Coral Bleaching dataset, WorldFish Cent., Penang, Malaysia.//www.Reefbase.org, dataset set downloaded June 2011.	NT	2002	April	Western Indo-Pacific	Asia	South Asia	India	Rameswaram East, Palk Bay	9.2921°N	79.3277°E		mean SST varied from 29.5 to 32.6°C	13.75
Acropora digitifera	Acroporidae	Acropora	digitifera	RB BLEACHING AND MORTALITY	ReefBase_4012	ReefBase Project (2007), ReefBase Coral Bleaching dataset, WorldFish Cent., Penang, Malaysia.//www.Reefbase.org, dataset set downloaded June 2011.	NT	2002	April	Western Indo-Pacific	Asia	South Asia	India	Rameswaram North, Palk Bay	9.328°N	79.3179°E		mean SST varied from 29.5 to 32.6°C	13.75
Acropora digitifera	Acroporidae	Acropora	digitifera	RB BLEACHING AND MORTALITY	ReefBase_4013	ReefBase Project (2007), ReefBase Coral Bleaching dataset, WorldFish Cent., Penang, Malaysia.//www.Reefbase.org, dataset set downloaded June 2011.	NT	2002	April	Western Indo-Pacific	Asia	South Asia	India	Pamban North, Palk Bay	9.294°N	79.249°E		mean SST varied from 29.5 to 32.6°C	13.75
Acropora digitifera	Acroporidae	Acropora	digitifera	RB BLEACHING AND MORTALITY	ReefBase_4014	ReefBase Project (2007), ReefBase Coral Bleaching dataset, WorldFish Cent., Penang, Malaysia.//www.Reefbase.org, dataset set downloaded June 2011.	NT	2002	April	Western Indo-Pacific	Asia	South Asia	India	Mandapam North, Zone-1 (Thonithruai), Palk Bay	9.288°N	79.1733°E		mean SST varied from 29.5 to 32.6°C	13.75
Acropora digitifera	Acroporidae	Acropora	digitifera	RB BLEACHING AND MORTALITY	ReefBase_4015	ReefBase Project (2007), ReefBase Coral Bleaching dataset, WorldFish Cent., Penang, Malaysia.//www.Reefbase.org, dataset set downloaded June 2011.	NT	2002	April	Western Indo-Pacific	Asia	South Asia	India	Mandapam North, Zone-2 (Mandapam Jetty), Palk Bay	9.29°N	79.14°E		mean SST varied from 29.5 to 32.6°C	13.75
Acropora digitifera	Acroporidae	Acropora	digitifera	RB BLEACHING AND MORTALITY	ReefBase_4016	ReefBase Project (2007), ReefBase Coral Bleaching dataset, WorldFish Cent., Penang, Malaysia.//www.Reefbase.org, dataset set downloaded June 2011.	NT	2002	April	Western Indo-Pacific	Asia	South Asia	India	Mandapam North, Zone-3 (Munaikkaduâ??Vedhaalai), Palk Bay	9.291°N	79.14°E		mean SST varied from 29.5 to 32.6°C	13.75
Acropora digitifera	Acroporidae	Acropora	digitifera	TNC	TNC2002	Done, T.J., et al., Testing bleaching resistance hypotheses for the 2002 Great Barrier Reef bleaching event. 2002, Australian Institute of Marine Science: Townsville. p. 106.	NT	2002	June - August	Central Indo-Pacific	Australia	Australia and Papua New Guinea	Australia	Entire GBR			3-9m		21.9615
Acropora divaricata	Acroporidae	Acropora	divaricata	LITERATURE	Brown1990South Pari island	(South Pari) Brown, B. E., Suharsono (1990). “Damage and recovery of coral reefs affected by El Nino related seawater warming in the Thousand Islands, Indonesia.” Coral Reefs 8: 163-170	NT	1983	April	Central Indo-Pacific	Asia	Southeast Asia	Indonesia	South Pari Island, Thousand Islands	5°36'S	106°33'E	up to 20m	>33°C	35.75
Acropora divaricata	Acroporidae	Acropora	divaricata	LITERATURE	Brown1990South Tikus Island	(Tikus island) Brown, B. E., Suharsono (1990). “Damage and recovery of coral reefs affected by El Nino related seawater warming in the Thousand Islands, Indonesia.” Coral Reefs 8: 163-170	NT	1983	April	Central Indo-Pacific	Asia	Southeast Asia	Indonesia	South Tikus Island, Thousand Islands	5°36'S	106°33'E	up to 20m	>33°C	35.75
Acropora divaricata	Acroporidae	Acropora	divaricata	TNC	TNC2002	Done, T.J., et al., Testing bleaching resistance hypotheses for the 2002 Great Barrier Reef bleaching event. 2002, Australian Institute of Marine Science: Townsville. p. 106.	NT	2002	June - August	Central Indo-Pacific	Australia	Australia and Papua New Guinea	Australia	Entire GBR			3-9m		12.6923
Acropora echinata	Acroporidae	Acropora	echinata	LITERATURE	Bruno2001	Bruno, J. F., C. E. Siddon, et al. (2001). "El Nino related coral bleaching in Palau, Western Caroline Islands." Coral Reefs 20(2): 127-136.	VU	1998	September - November	Central Indo-Pacific	Pacific	Micronesia	Palau	Western Caroline Islands, Palau	7°N	134°E	3-40m	31°C (which was 1-1.25°C higher than long-term maximum monthly means)	71.5
Acropora elseyi	Acroporidae	Acropora	elseyi	LITERATURE	Brown1990South Tikus Island	(Tikus island) Brown, B. E., Suharsono (1990). “Damage and recovery of coral reefs affected by El Nino related seawater warming in the Thousand Islands, Indonesia.” Coral Reefs 8: 163-170	LC	1983	April	Central Indo-Pacific	Asia	Southeast Asia	Indonesia	South Tikus Island, Thousand Islands	5°36'S	106°33'E	up to 20m	>33°C	35.75
Acropora elseyi	Acroporidae	Acropora	elseyi	TNC	TNC2002	Done, T.J., et al., Testing bleaching resistance hypotheses for the 2002 Great Barrier Reef bleaching event. 2002, Australian Institute of Marine Science: Townsville. p. 106.	LC	2002	June - August	Central Indo-Pacific	Australia	Australia and Papua New Guinea	Australia	Entire GBR			3-9m		15.1154
Acropora eurystoma	Acroporidae	Acropora	eurystoma	LITERATURE	Obura2001	Obura, D. O. (2001). “Can differential bleaching and mortality among coral species offer useful indicators for assessment and management of reefs under stress” Bulletin of Marine Science 69: 421-442		1998	March - September	Western Indo-Pacific	Africa	Eastern Africa	Kenya, Tanzania, Mozambique, and Madagascar	Kenya, Tanzania, Mozambique, and Madagascar	0-20°S	40°E	shallow subtidial - 20m	1-2°C positive temperature anomaly	50.6
Acropora florida	Acroporidae	Acropora	florida	LITERATURE	Baird(PalmIsland) Pelorous	Marshall, P.A. and A.H. Baird, Bleaching of corals on the Great Barrier Reef: differential susceptibilities among taxa. Coral Reefs, 2000. 19(2): p. 155-163.	NT	1998	March (~6weeks after bleaching was first observed)	Central Indo-Pacific	Australia	Australia and Papua New Guinea	Australia/GBR	Pelorus Island (Palm Islands); Central GBR	18°46'S	146°15'E	3-6m	> 31°C	85.5903
Acropora florida	Acroporidae	Acropora	florida	LITERATURE	Riegl1999	Riegl, B. (1999). "Corals in a non-reef setting in the southern Arabian Gulf (Dubai, UAE): fauna and community structure in response to recurring mass mortality." Coral Reefs 18(1): 63-73.	NT	1996		Western Indo-Pacific	Middle East	Persian Golf	Dubai Emirate (United Arab Emirates)	Dubai Emirate (United Arab Emirates), southern Arabian Gulf	25°N	54°E	up to 9m	35°C (2°C above the usual maximum in Dubai)	35.75
Acropora florida	Acroporidae	Acropora	florida	TNC	TNC2002	Done, T.J., et al., Testing bleaching resistance hypotheses for the 2002 Great Barrier Reef bleaching event. 2002, Australian Institute of Marine Science: Townsville. p. 106.	NT	2002	June - August	Central Indo-Pacific	Australia	Australia and Papua New Guinea	Australia	Entire GBR			3-9m		15.7308
Acropora gemmifera	Acroporidae	Acropora	gemmifera	LITERATURE	Baird(PalmIsland) Pelorous	Marshall, P.A. and A.H. Baird, Bleaching of corals on the Great Barrier Reef: differential susceptibilities among taxa. Coral Reefs, 2000. 19(2): p. 155-163.	LC	1998	March (~6weeks after bleaching was first observed)	Central Indo-Pacific	Australia	Australia and Papua New Guinea	Australia/GBR	Pelorus Island (Palm Islands); Central GBR	18°46'S	146°15'E	3-6m	> 31°C	86.5347
Acropora gemmifera	Acroporidae	Acropora	gemmifera	LITERATURE	Gleason1993	Gleason, M. G. (1993). “Effects of disturbance on coral communities: bleaching in Moorea, French Polynesia” Coral Reefs 12: 193-201	LC	1991	March - August	Eastern Indo-Pacific	Pacific	Southeast and Central Pacific	French Polynesia	Moorea, Society Islands (the barrier reef on the north coast of the high island of Moorea)	17°30'S	149°50' W	up to 20m	1°C positive temperature anomaly was recorded from February to May (temps of 29.6°C at 20m and 30.2°C at the surface were recorded in April)	72.5163
Acropora gemmifera	Acroporidae	Acropora	gemmifera	LITERATURE	vanWoesik2004 1998	van Woesik, R., Coral Bleaching: Signs of Change in Southern Japan, in Coral Health and Disease, E. Rosenberg and Y. Loya, Editors. 2004, Springer.	LC	1998	July	Temperate Northern Pacific	Asia	North and East Asia	Japan	Sunabe, Okinawa	26°20'N	127°45'E	3-10m		100
Acropora gemmifera	Acroporidae	Acropora	gemmifera	TNC	TNC2002	Done, T.J., et al., Testing bleaching resistance hypotheses for the 2002 Great Barrier Reef bleaching event. 2002, Australian Institute of Marine Science: Townsville. p. 106.	LC	2002	June - August	Central Indo-Pacific	Australia	Australia and Papua New Guinea	Australia	Entire GBR			3-9m		25.2308
Acropora glauca	Acroporidae	Acropora	glauca	TNC	TNC2002	Done, T.J., et al., Testing bleaching resistance hypotheses for the 2002 Great Barrier Reef bleaching event. 2002, Australian Institute of Marine Science: Townsville. p. 106.	NT	2002	June - August	Central Indo-Pacific	Australia	Australia and Papua New Guinea	Australia	Entire GBR			3-9m		24.3462
Acropora grandis	Acroporidae	Acropora	grandis	LITERATURE	Brown1990South Pari island	(South Pari) Brown, B. E., Suharsono (1990). “Damage and recovery of coral reefs affected by El Nino related seawater warming in the Thousand Islands, Indonesia.” Coral Reefs 8: 163-170	LC	1983	April	Central Indo-Pacific	Asia	Southeast Asia	Indonesia	South Pari Island, Thousand Islands	5°36'S	106°33'E	up to 20m	>33°C	35.75
Acropora grandis	Acroporidae	Acropora	grandis	LITERATURE	Brown1990South Tikus Island	(Tikus island) Brown, B. E., Suharsono (1990). “Damage and recovery of coral reefs affected by El Nino related seawater warming in the Thousand Islands, Indonesia.” Coral Reefs 8: 163-170	LC	1983	April	Central Indo-Pacific	Asia	Southeast Asia	Indonesia	South Tikus Island, Thousand Islands	5°36'S	106°33'E	up to 20m	>33°C	35.75
Acropora grandis	Acroporidae	Acropora	grandis	RB BLEACHING AND MORTALITY	ReefBase_4032	ReefBase Project (2007), ReefBase Coral Bleaching dataset, WorldFish Cent., Penang, Malaysia.//www.Reefbase.org, dataset set downloaded June 2011.	LC	2005	March	Central Indo-Pacific	Australia	Australia and Papua New Guinea	Australia	Cape Arhnem	12.317°S	136.933°E	0.5-2m		2.75
Acropora grandis	Acroporidae	Acropora	grandis	TNC	TNC2002	Done, T.J., et al., Testing bleaching resistance hypotheses for the 2002 Great Barrier Reef bleaching event. 2002, Australian Institute of Marine Science: Townsville. p. 106.	LC	2002	June - August	Central Indo-Pacific	Australia	Australia and Papua New Guinea	Australia	Entire GBR			3-9m		22.6538
Acropora horrida	Acroporidae	Acropora	horrida	LITERATURE	Baird(PalmIsland) Pelorous	Marshall, P.A. and A.H. Baird, Bleaching of corals on the Great Barrier Reef: differential susceptibilities among taxa. Coral Reefs, 2000. 19(2): p. 155-163.	VU	1998	March (~6weeks after bleaching was first observed)	Central Indo-Pacific	Australia	Australia and Papua New Guinea	Australia/GBR	Pelorus Island (Palm Islands); Central GBR	18°46'S	146°15'E	3-6m	> 31°C	4
Acropora horrida	Acroporidae	Acropora	horrida	LITERATURE	Riegl1999	Riegl, B. (1999). "Corals in a non-reef setting in the southern Arabian Gulf (Dubai, UAE): fauna and community structure in response to recurring mass mortality." Coral Reefs 18(1): 63-73.	VU	1996		Western Indo-Pacific	Middle East	Persian Golf	Dubai Emirate (United Arab Emirates)	Dubai Emirate (United Arab Emirates), southern Arabian Gulf	25°N	54°E	up to 9m	35°C (2°C above the usual maximum in Dubai)	35.75
Acropora horrida	Acroporidae	Acropora	horrida	TNC	TNC2002	Done, T.J., et al., Testing bleaching resistance hypotheses for the 2002 Great Barrier Reef bleaching event. 2002, Australian Institute of Marine Science: Townsville. p. 106.	VU	2002	June - August	Central Indo-Pacific	Australia	Australia and Papua New Guinea	Australia	Entire GBR			3-9m		18.4615
Acropora humilis	Acroporidae	Acropora	humilis	LITERATURE	Baird(PalmIsland) LPB	Marshall, P.A. and A.H. Baird, Bleaching of corals on the Great Barrier Reef: differential susceptibilities among taxa. Coral Reefs, 2000. 19(2): p. 155-163.	NT	1998	March (~6weeks after bleaching was first observed)	Central Indo-Pacific	Australia	Australia and Papua New Guinea	Australia/GBR	Little Pioneer Bay (Palm Islands); Central GBR	18°46'S	146°15'E	2-7m	> 31°C	100
Acropora humilis	Acroporidae	Acropora	humilis	LITERATURE	Baird(PalmIsland) Pelorous	Marshall, P.A. and A.H. Baird, Bleaching of corals on the Great Barrier Reef: differential susceptibilities among taxa. Coral Reefs, 2000. 19(2): p. 155-163.	NT	1998	March (~6weeks after bleaching was first observed)	Central Indo-Pacific	Australia	Australia and Papua New Guinea	Australia/GBR	Pelorus Island (Palm Islands); Central GBR	18°46'S	146°15'E	3-6m	> 31°C	71.0256
Acropora humilis	Acroporidae	Acropora	humilis	LITERATURE	Brown1990South Pari island	(South Pari) Brown, B. E., Suharsono (1990). “Damage and recovery of coral reefs affected by El Nino related seawater warming in the Thousand Islands, Indonesia.” Coral Reefs 8: 163-170	NT	1983	April	Central Indo-Pacific	Asia	Southeast Asia	Indonesia	South Pari Island, Thousand Islands	5°36'S	106°33'E	up to 20m	>33°C	35.75
Acropora humilis	Acroporidae	Acropora	humilis	LITERATURE	Brown1990South Tikus Island	(Tikus island) Brown, B. E., Suharsono (1990). “Damage and recovery of coral reefs affected by El Nino related seawater warming in the Thousand Islands, Indonesia.” Coral Reefs 8: 163-170	NT	1983	April	Central Indo-Pacific	Asia	Southeast Asia	Indonesia	South Tikus Island, Thousand Islands	5°36'S	106°33'E	up to 20m	>33°C	35.75
Acropora humilis	Acroporidae	Acropora	humilis	TNC	TNC2002	Done, T.J., et al., Testing bleaching resistance hypotheses for the 2002 Great Barrier Reef bleaching event. 2002, Australian Institute of Marine Science: Townsville. p. 106.	NT	2002	June - August	Central Indo-Pacific	Australia	Australia and Papua New Guinea	Australia	Entire GBR			3-9m		13.1923
Acropora hyacinthus	Acroporidae	Acropora	hyacinthus	LITERATURE	Baird(HaphazardData) NortheastReef	Baird, A., Haphazard swims at various depths. 1998, James Cook University: Townsville (personal communication)	NT	1998	March (~6weeks after bleaching was first observed)	Central Indo-Pacific	Australia	Australia and Papua New Guinea	Australia/GBR	Northeast Reef (Pelorus Island, Palm Islands); Central GBR	18°46'S	146°15'E	3-10m	> 31°C	67.8571
Acropora hyacinthus	Acroporidae	Acropora	hyacinthus	LITERATURE	Baird(PalmIsland) Pelorous	Marshall, P.A. and A.H. Baird, Bleaching of corals on the Great Barrier Reef: differential susceptibilities among taxa. Coral Reefs, 2000. 19(2): p. 155-163.	NT	1998	March (~6weeks after bleaching was first observed)	Central Indo-Pacific	Australia	Australia and Papua New Guinea	Australia/GBR	Pelorus Island (Palm Islands); Central GBR	18°46'S	146°15'E	3-6m	> 31°C	69.4444
Acropora hyacinthus	Acroporidae	Acropora	hyacinthus	LITERATURE	Brown1990South Pari island	(South Pari) Brown, B. E., Suharsono (1990). “Damage and recovery of coral reefs affected by El Nino related seawater warming in the Thousand Islands, Indonesia.” Coral Reefs 8: 163-170	NT	1983	April	Central Indo-Pacific	Asia	Southeast Asia	Indonesia	South Pari Island, Thousand Islands	5°36'S	106°33'E	up to 20m	>33°C	35.75
Acropora hyacinthus	Acroporidae	Acropora	hyacinthus	LITERATURE	Brown1990South Tikus Island	(Tikus island) Brown, B. E., Suharsono (1990). “Damage and recovery of coral reefs affected by El Nino related seawater warming in the Thousand Islands, Indonesia.” Coral Reefs 8: 163-170	NT	1983	April	Central Indo-Pacific	Asia	Southeast Asia	Indonesia	South Tikus Island, Thousand Islands	5°36'S	106°33'E	up to 20m	>33°C	35.75
Acropora hyacinthus	Acroporidae	Acropora	hyacinthus	LITERATURE	Bruno2001	Bruno, J. F., C. E. Siddon, et al. (2001). "El Nino related coral bleaching in Palau, Western Caroline Islands." Coral Reefs 20(2): 127-136.	NT	1998	September - November	Central Indo-Pacific	Pacific	Micronesia	Palau	Western Caroline Islands, Palau	7°N	134°E	3-40m	31°C (which was 1-1.25°C higher than long-term maximum monthly means)	71.5
Acropora hyacinthus	Acroporidae	Acropora	hyacinthus	LITERATURE	Gleason1993	Gleason, M. G. (1993). “Effects of disturbance on coral communities: bleaching in Moorea, French Polynesia” Coral Reefs 12: 193-201	NT	1991	March - August	Eastern Indo-Pacific	Pacific	Southeast and Central Pacific	French Polynesia	Moorea, Society Islands (the barrier reef on the north coast of the high island of Moorea)	17°30'S	149°50' W	up to 20m	1°C positive temperature anomaly was recorded from February to May (temps of 29.6°C at 20m and 30.2°C at the surface were recorded in April)	75.6466
Acropora hyacinthus	Acroporidae	Acropora	hyacinthus	LITERATURE	Loch2002	Loch, K., et al., Coral recruitment and regeneration on a Maldivian reef 21 months after the coral bleaching event of 1998. Marine Ecology-Pubblicazioni Della Stazione Zoologica Di Napoli I, 2002. 23(3): p. 219-236.	NT	1999-2000	March	Western Indo-Pacific	Asia	South Asia	Maldives	Lhaviyani Atoll	5°30' N	73°26' E	2-5m		35.75
Acropora hyacinthus	Acroporidae	Acropora	hyacinthus	LITERATURE	Sheppard1999	Sheppard, C. R. C. (1999). “Coral Decline and Weather patterns over 20 Years in the Chagos Archipelagos, Central Indian Ocean.” Ambio 28: 472-478	NT	1998		Western Indo-Pacific	Asia	Central Indian Ocean	Chagos Archipelago	Chagos Archipelago, central Indian Ocean	4°54' - 07°39'S	70°14' - 72°37' E	0-20m	a temperature anomaly of >1°C	35.75
Acropora hyacinthus	Acroporidae	Acropora	hyacinthus	RB BLEACHING AND MORTALITY	ReefBase_2665	ReefBase Project (2007), ReefBase Coral Bleaching dataset, WorldFish Cent., Penang, Malaysia.//www.Reefbase.org, dataset set downloaded June 2011.	NT	1998	August	Temperate Northern Pacific	Asia	North and East Asia	Japan	Bise, Okinawa Island	26.07°N	127.07°E	2-3m above mean sea level	range 29.8-33.0°C, mean 31.3+-0.7°C	71.5
Acropora hyacinthus	Acroporidae	Acropora	hyacinthus	RB BLEACHING AND MORTALITY	ReefBase_4011	ReefBase Project (2007), ReefBase Coral Bleaching dataset, WorldFish Cent., Penang, Malaysia.//www.Reefbase.org, dataset set downloaded June 2011.	NT	2002	April	Western Indo-Pacific	Asia	South Asia	India	Rameswaram East, Palk Bay	9.2921°N	79.3277°E		mean SST varied from 29.5 to 32.6°C	13.75
Acropora hyacinthus	Acroporidae	Acropora	hyacinthus	RB BLEACHING AND MORTALITY	ReefBase_4012	ReefBase Project (2007), ReefBase Coral Bleaching dataset, WorldFish Cent., Penang, Malaysia.//www.Reefbase.org, dataset set downloaded June 2011.	NT	2002	April	Western Indo-Pacific	Asia	South Asia	India	Rameswaram North, Palk Bay	9.328°N	79.3179°E		mean SST varied from 29.5 to 32.6°C	13.75
Acropora hyacinthus	Acroporidae	Acropora	hyacinthus	RB BLEACHING AND MORTALITY	ReefBase_4013	ReefBase Project (2007), ReefBase Coral Bleaching dataset, WorldFish Cent., Penang, Malaysia.//www.Reefbase.org, dataset set downloaded June 2011.	NT	2002	April	Western Indo-Pacific	Asia	South Asia	India	Pamban North, Palk Bay	9.294°N	79.249°E		mean SST varied from 29.5 to 32.6°C	13.75
Acropora hyacinthus	Acroporidae	Acropora	hyacinthus	RB BLEACHING AND MORTALITY	ReefBase_4014	ReefBase Project (2007), ReefBase Coral Bleaching dataset, WorldFish Cent., Penang, Malaysia.//www.Reefbase.org, dataset set downloaded June 2011.	NT	2002	April	Western Indo-Pacific	Asia	South Asia	India	Mandapam North, Zone-1 (Thonithruai), Palk Bay	9.288°N	79.1733°E		mean SST varied from 29.5 to 32.6°C	13.75
Acropora hyacinthus	Acroporidae	Acropora	hyacinthus	RB BLEACHING AND MORTALITY	ReefBase_4015	ReefBase Project (2007), ReefBase Coral Bleaching dataset, WorldFish Cent., Penang, Malaysia.//www.Reefbase.org, dataset set downloaded June 2011.	NT	2002	April	Western Indo-Pacific	Asia	South Asia	India	Mandapam North, Zone-2 (Mandapam Jetty), Palk Bay	9.29°N	79.14°E		mean SST varied from 29.5 to 32.6°C	13.75
Acropora hyacinthus	Acroporidae	Acropora	hyacinthus	RB BLEACHING AND MORTALITY	ReefBase_4016	ReefBase Project (2007), ReefBase Coral Bleaching dataset, WorldFish Cent., Penang, Malaysia.//www.Reefbase.org, dataset set downloaded June 2011.	NT	2002	April	Western Indo-Pacific	Asia	South Asia	India	Mandapam North, Zone-3 (Munaikkaduâ??Vedhaalai), Palk Bay	9.291°N	79.14°E		mean SST varied from 29.5 to 32.6°C	13.75
Acropora hyacinthus	Acroporidae	Acropora	hyacinthus	RB BLEACHING AND MORTALITY	ReefBase_4032	ReefBase Project (2007), ReefBase Coral Bleaching dataset, WorldFish Cent., Penang, Malaysia.//www.Reefbase.org, dataset set downloaded June 2011.	NT	2005	March	Central Indo-Pacific	Australia	Australia and Papua New Guinea	Australia	Cape Arhnem	12.317°S	136.933°E	0.5-2m		2.75
Acropora hyacinthus	Acroporidae	Acropora	hyacinthus	TNC	TNC2002	Done, T.J., et al., Testing bleaching resistance hypotheses for the 2002 Great Barrier Reef bleaching event. 2002, Australian Institute of Marine Science: Townsville. p. 106.	NT	2002	June - August	Central Indo-Pacific	Australia	Australia and Papua New Guinea	Australia	Entire GBR			3-9m		22.8846
Acropora latistella	Acroporidae	Acropora	latistella	LITERATURE	Jones2008Arthur Bay	(Arthur Bay) Jones, R. J., (2008). “Coral bleaching, bleaching-induced mortality, and the adaptive significance of the bleaching response.” Marine Biology 154: 65-80	LC	2002	late January	Central Indo-Pacific	Australia	Australia and Papua New Guinea	Australia	Arthur Bay, Magnetic Island (~8 km north of Townsville)	19.14°S	146.8°E	4-6m	avg of 30.5°C (max temp of 32.3°C)	20.6196
Acropora latistella	Acroporidae	Acropora	latistella	LITERATURE	Jones2008Bright Point 3	(Bright point 3) Jones, R. J., (2008). “Coral bleaching, bleaching-induced mortality, and the adaptive significance of the bleaching response.” Marine Biology 154: 65-80	LC	2002	late January	Central Indo-Pacific	Australia	Australia and Papua New Guinea	Australia	Bright Point 3, Magnetic Island (~8 km north of Townsville)	19.14°S	146.8°E	4-6m	avg of 31°C (max temp of 32.4°C)	53.6739
Acropora latistella	Acroporidae	Acropora	latistella	LITERATURE	Jones2008Florence Bay	(Florence Bay) Jones, R. J., (2008). “Coral bleaching, bleaching-induced mortality, and the adaptive significance of the bleaching response.” Marine Biology 154: 65-80	LC	2002	late January	Central Indo-Pacific	Australia	Australia and Papua New Guinea	Australia	Florence Bay, Magnetic Island (~8 km north of Townsville)	19.14°S	146.8°E	4-6m	avg of 29.1°C (max temp of 31.4°C)	5.55435
Acropora latistella	Acroporidae	Acropora	latistella	TNC	TNC2002	Done, T.J., et al., Testing bleaching resistance hypotheses for the 2002 Great Barrier Reef bleaching event. 2002, Australian Institute of Marine Science: Townsville. p. 106.	LC	2002	June - August	Central Indo-Pacific	Australia	Australia and Papua New Guinea	Australia	Entire GBR			3-9m		21.2308
Acropora listeri	Acroporidae	Acropora	listeri	TNC	TNC2002	Done, T.J., et al., Testing bleaching resistance hypotheses for the 2002 Great Barrier Reef bleaching event. 2002, Australian Institute of Marine Science: Townsville. p. 106.	VU	2002	June - August	Central Indo-Pacific	Australia	Australia and Papua New Guinea	Australia	Entire GBR			3-9m		18.4615
Acropora longicyathus	Acroporidae	Acropora	longicyathus	TNC	TNC2002	Done, T.J., et al., Testing bleaching resistance hypotheses for the 2002 Great Barrier Reef bleaching event. 2002, Australian Institute of Marine Science: Townsville. p. 106.	LC	2002	June - August	Central Indo-Pacific	Australia	Australia and Papua New Guinea	Australia	Entire GBR			3-9m		25.8846
Acropora loripes	Acroporidae	Acropora	loripes	TNC	TNC2002	Done, T.J., et al., Testing bleaching resistance hypotheses for the 2002 Great Barrier Reef bleaching event. 2002, Australian Institute of Marine Science: Townsville. p. 106.	NT	2002	June - August	Central Indo-Pacific	Australia	Australia and Papua New Guinea	Australia	Entire GBR			3-9m		9.38462
Acropora lutkeni	Acroporidae	Acropora	lutkeni	TNC	TNC2002	Done, T.J., et al., Testing bleaching resistance hypotheses for the 2002 Great Barrier Reef bleaching event. 2002, Australian Institute of Marine Science: Townsville. p. 106.	NT	2002	June - August	Central Indo-Pacific	Australia	Australia and Papua New Guinea	Australia	Entire GBR			3-9m		13.7308
Acropora microclados	Acroporidae	Acropora	microclados	TNC	TNC2002	Done, T.J., et al., Testing bleaching resistance hypotheses for the 2002 Great Barrier Reef bleaching event. 2002, Australian Institute of Marine Science: Townsville. p. 106.	VU	2002	June - August	Central Indo-Pacific	Australia	Australia and Papua New Guinea	Australia	Entire GBR			3-9m		0
Acropora microphthalma	Acroporidae	Acropora	microphthalma	LITERATURE	Baird(PalmIsland) Pelorous	Marshall, P.A. and A.H. Baird, Bleaching of corals on the Great Barrier Reef: differential susceptibilities among taxa. Coral Reefs, 2000. 19(2): p. 155-163.	LC	1998	March (~6weeks after bleaching was first observed)	Central Indo-Pacific	Australia	Australia and Papua New Guinea	Australia/GBR	Pelorus Island (Palm Islands); Central GBR	18°46'S	146°15'E	3-6m	> 31°C	4
Acropora microphthalma	Acroporidae	Acropora	microphthalma	RB BLEACHING AND MORTALITY	ReefBase_4017	ReefBase Project (2007), ReefBase Coral Bleaching dataset, WorldFish Cent., Penang, Malaysia.//www.Reefbase.org, dataset set downloaded June 2011.	LC	2004	May	Eastern Indo-Pacific	Pacific	Micronesia	American Samoa	Alofau	14.283°S	170.584°W	5m		11
Acropora microphthalma	Acroporidae	Acropora	microphthalma	RB BLEACHING AND MORTALITY	ReefBase_4018	ReefBase Project (2007), ReefBase Coral Bleaching dataset, WorldFish Cent., Penang, Malaysia.//www.Reefbase.org, dataset set downloaded June 2011.	LC	2004	March	Eastern Indo-Pacific	Pacific	Micronesia	American Samoa	Airport lagoon	14.327°S	170.713°W	7m		2.75
Acropora microphthalma	Acroporidae	Acropora	microphthalma	RB BLEACHING AND MORTALITY	ReefBase_4020	ReefBase Project (2007), ReefBase Coral Bleaching dataset, WorldFish Cent., Penang, Malaysia.//www.Reefbase.org, dataset set downloaded June 2011.	LC	2004	March	Eastern Indo-Pacific	Pacific	Micronesia	American Samoa	Utulei, Tutuila	14.286°S	170.685°W	1-7m		2.75
Acropora microphthalma	Acroporidae	Acropora	microphthalma	RB BLEACHING AND MORTALITY	ReefBase_4021	ReefBase Project (2007), ReefBase Coral Bleaching dataset, WorldFish Cent., Penang, Malaysia.//www.Reefbase.org, dataset set downloaded June 2011.	LC	2004	March	Eastern Indo-Pacific	Pacific	Micronesia	American Samoa	Nuuuli, Tutuila	14.327°S	170.703°W	2-5m		11
Acropora microphthalma	Acroporidae	Acropora	microphthalma	RB BLEACHING AND MORTALITY	ReefBase_4022	ReefBase Project (2007), ReefBase Coral Bleaching dataset, WorldFish Cent., Penang, Malaysia.//www.Reefbase.org, dataset set downloaded June 2011.	LC	2004	March	Eastern Indo-Pacific	Pacific	Micronesia	American Samoa	Faga'alu, Tutuila	14.279°S	170.677°W			2.75
Acropora microphthalma	Acroporidae	Acropora	microphthalma	RB BLEACHING AND MORTALITY	ReefBase_4032	ReefBase Project (2007), ReefBase Coral Bleaching dataset, WorldFish Cent., Penang, Malaysia.//www.Reefbase.org, dataset set downloaded June 2011.	LC	2005	March	Central Indo-Pacific	Australia	Australia and Papua New Guinea	Australia	Cape Arhnem	12.317°S	136.933°E	0.5-2m		2.75
Acropora microphthalma	Acroporidae	Acropora	microphthalma	TNC	TNC2002	Done, T.J., et al., Testing bleaching resistance hypotheses for the 2002 Great Barrier Reef bleaching event. 2002, Australian Institute of Marine Science: Townsville. p. 106.	LC	2002	June - August	Central Indo-Pacific	Australia	Australia and Papua New Guinea	Australia	Entire GBR			3-9m		21.0769
Acropora millepora	Acroporidae	Acropora	millepora	LITERATURE	Baird(HaphazardData) NortheastReef	Baird, A., Haphazard swims at various depths. 1998, James Cook University: Townsville (personal communication)	NT	1998	March (~6weeks after bleaching was first observed)	Central Indo-Pacific	Australia	Australia and Papua New Guinea	Australia/GBR	Northeast Reef (Pelorus Island, Palm Islands); Central GBR	18°46'S	146°15'E	3-10m	> 31°C	54.1667
Acropora millepora	Acroporidae	Acropora	millepora	LITERATURE	Baird(PalmIsland) Pelorous	Marshall, P.A. and A.H. Baird, Bleaching of corals on the Great Barrier Reef: differential susceptibilities among taxa. Coral Reefs, 2000. 19(2): p. 155-163.	NT	1998	March (~6weeks after bleaching was first observed)	Central Indo-Pacific	Australia	Australia and Papua New Guinea	Australia/GBR	Pelorus Island (Palm Islands); Central GBR	18°46'S	146°15'E	3-6m	> 31°C	36
Acropora millepora	Acroporidae	Acropora	millepora	LITERATURE	Brown1990South Tikus Island	(Tikus island) Brown, B. E., Suharsono (1990). “Damage and recovery of coral reefs affected by El Nino related seawater warming in the Thousand Islands, Indonesia.” Coral Reefs 8: 163-170	NT	1983	April	Central Indo-Pacific	Asia	Southeast Asia	Indonesia	South Tikus Island, Thousand Islands	5°36'S	106°33'E	up to 20m	>33°C	35.75
Acropora millepora	Acroporidae	Acropora	millepora	TNC	TNC2002	Done, T.J., et al., Testing bleaching resistance hypotheses for the 2002 Great Barrier Reef bleaching event. 2002, Australian Institute of Marine Science: Townsville. p. 106.	NT	2002	June - August	Central Indo-Pacific	Australia	Australia and Papua New Guinea	Australia	Entire GBR			3-9m		10.8462
Acropora monticulosa	Acroporidae	Acropora	monticulosa	RB BLEACHING AND MORTALITY	ReefBase_3321	ReefBase Project (2007), ReefBase Coral Bleaching dataset, WorldFish Cent., Penang, Malaysia.//www.Reefbase.org, dataset set downloaded June 2011.	NT	1998	September	Temperate Northern Pacific	Asia	North and East Asia	Japan	Cape Maeda, Okinawa	26.44°N	127.774°E	to 10	30.9°C	71.5
Acropora monticulosa	Acroporidae	Acropora	monticulosa	TNC	TNC2002	Done, T.J., et al., Testing bleaching resistance hypotheses for the 2002 Great Barrier Reef bleaching event. 2002, Australian Institute of Marine Science: Townsville. p. 106.	NT	2002	June - August	Central Indo-Pacific	Australia	Australia and Papua New Guinea	Australia	Entire GBR			3-9m		18.9615
Acropora muricata	Acroporidae	Acropora	muricata	LITERATURE	Baird(PalmIsland) Pelorous	Marshall, P.A. and A.H. Baird, Bleaching of corals on the Great Barrier Reef: differential susceptibilities among taxa. Coral Reefs, 2000. 19(2): p. 155-163.	NT	1998	March (~6weeks after bleaching was first observed)	Central Indo-Pacific	Australia	Australia and Papua New Guinea	Australia/GBR	Pelorus Island (Palm Islands); Central GBR	18°46'S	146°15'E	3-6m	> 31°C	52.267
Acropora muricata	Acroporidae	Acropora	muricata	LITERATURE	Brown1990South Pari island	(South Pari) Brown, B. E., Suharsono (1990). “Damage and recovery of coral reefs affected by El Nino related seawater warming in the Thousand Islands, Indonesia.” Coral Reefs 8: 163-170	NT	1983	April	Central Indo-Pacific	Asia	Southeast Asia	Indonesia	South Pari Island, Thousand Islands	5°36'S	106°33'E	up to 20m	>33°C	35.75
Acropora muricata	Acroporidae	Acropora	muricata	LITERATURE	Brown1990South Tikus Island	(Tikus island) Brown, B. E., Suharsono (1990). “Damage and recovery of coral reefs affected by El Nino related seawater warming in the Thousand Islands, Indonesia.” Coral Reefs 8: 163-170	NT	1983	April	Central Indo-Pacific	Asia	Southeast Asia	Indonesia	South Tikus Island, Thousand Islands	5°36'S	106°33'E	up to 20m	>33°C	35.75
Acropora muricata	Acroporidae	Acropora	muricata	LITERATURE	Bruno2001	Bruno, J. F., C. E. Siddon, et al. (2001). "El Nino related coral bleaching in Palau, Western Caroline Islands." Coral Reefs 20(2): 127-136.	NT	1998	September - November	Central Indo-Pacific	Pacific	Micronesia	Palau	Western Caroline Islands, Palau	7°N	134°E	3-40m	31°C (which was 1-1.25°C higher than long-term maximum monthly means)	71.5
Acropora muricata	Acroporidae	Acropora	muricata	LITERATURE	Loch2002	Loch, K., et al., Coral recruitment and regeneration on a Maldivian reef 21 months after the coral bleaching event of 1998. Marine Ecology-Pubblicazioni Della Stazione Zoologica Di Napoli I, 2002. 23(3): p. 219-236.	NT	1999-2000	March	Western Indo-Pacific	Asia	South Asia	Maldives	Lhaviyani Atoll	5°30' N	73°26' E	2-5m		35.75
Acropora muricata	Acroporidae	Acropora	muricata	LITERATURE	Schuhmacker2005	Schuhmacher, H., K. Loch, et al. (2005). "The aftermath of coral bleaching on a Maldivian reef - a quantitative study." Facies 51(1-4): 85-97.	NT	1998	May - June	Western Indo-Pacific	Asia	South Asia	Maldives	Komandoo Reef, Komandoo Island, Lhaviyani Atoll/Fadiffolu Atoll	5°30 N	73°26 E	1-5m	>31°C for several weeks	35.75
Acropora muricata	Acroporidae	Acropora	muricata	RB BLEACHING AND MORTALITY	ReefBase_4011	ReefBase Project (2007), ReefBase Coral Bleaching dataset, WorldFish Cent., Penang, Malaysia.//www.Reefbase.org, dataset set downloaded June 2011.	NT	2002	April	Western Indo-Pacific	Asia	South Asia	India	Rameswaram East, Palk Bay	9.2921°N	79.3277°E		mean SST varied from 29.5 to 32.6°C	13.75
Acropora muricata	Acroporidae	Acropora	muricata	RB BLEACHING AND MORTALITY	ReefBase_4012	ReefBase Project (2007), ReefBase Coral Bleaching dataset, WorldFish Cent., Penang, Malaysia.//www.Reefbase.org, dataset set downloaded June 2011.	NT	2002	April	Western Indo-Pacific	Asia	South Asia	India	Rameswaram North, Palk Bay	9.328°N	79.3179°E		mean SST varied from 29.5 to 32.6°C	13.75
Acropora muricata	Acroporidae	Acropora	muricata	RB BLEACHING AND MORTALITY	ReefBase_4013	ReefBase Project (2007), ReefBase Coral Bleaching dataset, WorldFish Cent., Penang, Malaysia.//www.Reefbase.org, dataset set downloaded June 2011.	NT	2002	April	Western Indo-Pacific	Asia	South Asia	India	Pamban North, Palk Bay	9.294°N	79.249°E		mean SST varied from 29.5 to 32.6°C	13.75
Acropora muricata	Acroporidae	Acropora	muricata	RB BLEACHING AND MORTALITY	ReefBase_4014	ReefBase Project (2007), ReefBase Coral Bleaching dataset, WorldFish Cent., Penang, Malaysia.//www.Reefbase.org, dataset set downloaded June 2011.	NT	2002	April	Western Indo-Pacific	Asia	South Asia	India	Mandapam North, Zone-1 (Thonithruai), Palk Bay	9.288°N	79.1733°E		mean SST varied from 29.5 to 32.6°C	13.75
Acropora muricata	Acroporidae	Acropora	muricata	RB BLEACHING AND MORTALITY	ReefBase_4015	ReefBase Project (2007), ReefBase Coral Bleaching dataset, WorldFish Cent., Penang, Malaysia.//www.Reefbase.org, dataset set downloaded June 2011.	NT	2002	April	Western Indo-Pacific	Asia	South Asia	India	Mandapam North, Zone-2 (Mandapam Jetty), Palk Bay	9.29°N	79.14°E		mean SST varied from 29.5 to 32.6°C	13.75
Acropora muricata	Acroporidae	Acropora	muricata	RB BLEACHING AND MORTALITY	ReefBase_4016	ReefBase Project (2007), ReefBase Coral Bleaching dataset, WorldFish Cent., Penang, Malaysia.//www.Reefbase.org, dataset set downloaded June 2011.	NT	2002	April	Western Indo-Pacific	Asia	South Asia	India	Mandapam North, Zone-3 (Munaikkaduâ??Vedhaalai), Palk Bay	9.291°N	79.14°E		mean SST varied from 29.5 to 32.6°C	13.75
Acropora muricata	Acroporidae	Acropora	muricata	TNC	TNC2002	Done, T.J., et al., Testing bleaching resistance hypotheses for the 2002 Great Barrier Reef bleaching event. 2002, Australian Institute of Marine Science: Townsville. p. 106.	NT	2002	June - August	Central Indo-Pacific	Australia	Australia and Papua New Guinea	Australia	Entire GBR			3-9m		31.5769
Acropora nasuta	Acroporidae	Acropora	nasuta	LITERATURE	Baird(PalmIsland) LPB	Marshall, P.A. and A.H. Baird, Bleaching of corals on the Great Barrier Reef: differential susceptibilities among taxa. Coral Reefs, 2000. 19(2): p. 155-163.	NT	1998	March (~6weeks after bleaching was first observed)	Central Indo-Pacific	Australia	Australia and Papua New Guinea	Australia/GBR	Little Pioneer Bay (Palm Islands); Central GBR	18°46'S	146°15'E	2-7m	> 31°C	100
Acropora nasuta	Acroporidae	Acropora	nasuta	LITERATURE	Baird(PalmIsland) PB	Marshall, P.A. and A.H. Baird, Bleaching of corals on the Great Barrier Reef: differential susceptibilities among taxa. Coral Reefs, 2000. 19(2): p. 155-163.	NT	1998	March (~6weeks after bleaching was first observed)	Central Indo-Pacific	Australia	Australia and Papua New Guinea	Australia/GBR	Pioneer Bay (Palm Islands); Central GBR	18°46'S	146°15'E	2m	> 31°C	100
Acropora nasuta	Acroporidae	Acropora	nasuta	LITERATURE	Baird(PalmIsland) Pelorous	Marshall, P.A. and A.H. Baird, Bleaching of corals on the Great Barrier Reef: differential susceptibilities among taxa. Coral Reefs, 2000. 19(2): p. 155-163.	NT	1998	March (~6weeks after bleaching was first observed)	Central Indo-Pacific	Australia	Australia and Papua New Guinea	Australia/GBR	Pelorus Island (Palm Islands); Central GBR	18°46'S	146°15'E	3-6m	> 31°C	68.9188
Acropora nasuta	Acroporidae	Acropora	nasuta	LITERATURE	Brown1990South Pari island	(South Pari) Brown, B. E., Suharsono (1990). “Damage and recovery of coral reefs affected by El Nino related seawater warming in the Thousand Islands, Indonesia.” Coral Reefs 8: 163-170	NT	1983	April	Central Indo-Pacific	Asia	Southeast Asia	Indonesia	South Pari Island, Thousand Islands	5°36'S	106°33'E	up to 20m	>33°C	35.75
Acropora nasuta	Acroporidae	Acropora	nasuta	LITERATURE	Brown1990South Tikus Island	(Tikus island) Brown, B. E., Suharsono (1990). “Damage and recovery of coral reefs affected by El Nino related seawater warming in the Thousand Islands, Indonesia.” Coral Reefs 8: 163-170	NT	1983	April	Central Indo-Pacific	Asia	Southeast Asia	Indonesia	South Tikus Island, Thousand Islands	5°36'S	106°33'E	up to 20m	>33°C	35.75
Acropora nasuta	Acroporidae	Acropora	nasuta	TNC	TNC2002	Done, T.J., et al., Testing bleaching resistance hypotheses for the 2002 Great Barrier Reef bleaching event. 2002, Australian Institute of Marine Science: Townsville. p. 106.	NT	2002	June - August	Central Indo-Pacific	Australia	Australia and Papua New Guinea	Australia	Entire GBR			3-9m		13.1923
Acropora nobilis	Acroporidae	Acropora	nobilis	LITERATURE	Baird(HaphazardData) NortheastReef	Baird, A., Haphazard swims at various depths. 1998, James Cook University: Townsville (personal communication)	LC	1998	March (~6weeks after bleaching was first observed)	Central Indo-Pacific	Australia	Australia and Papua New Guinea	Australia/GBR	Northeast Reef (Pelorus Island, Palm Islands); Central GBR	18°46'S	146°15'E	3-10m	> 31°C	75
Acropora nobilis	Acroporidae	Acropora	nobilis	LITERATURE	Baird(PalmIsland) Pelorous	Marshall, P.A. and A.H. Baird, Bleaching of corals on the Great Barrier Reef: differential susceptibilities among taxa. Coral Reefs, 2000. 19(2): p. 155-163.	LC	1998	March (~6weeks after bleaching was first observed)	Central Indo-Pacific	Australia	Australia and Papua New Guinea	Australia/GBR	Pelorus Island (Palm Islands); Central GBR	18°46'S	146°15'E	3-6m	> 31°C	73.4588
Acropora nobilis	Acroporidae	Acropora	nobilis	LITERATURE	Brown1990South Pari island	(South Pari) Brown, B. E., Suharsono (1990). “Damage and recovery of coral reefs affected by El Nino related seawater warming in the Thousand Islands, Indonesia.” Coral Reefs 8: 163-170	LC	1983	April	Central Indo-Pacific	Asia	Southeast Asia	Indonesia	South Pari Island, Thousand Islands	5°36'S	106°33'E	up to 20m	>33°C	35.75
Acropora nobilis	Acroporidae	Acropora	nobilis	LITERATURE	Brown1990South Tikus Island	(Tikus island) Brown, B. E., Suharsono (1990). “Damage and recovery of coral reefs affected by El Nino related seawater warming in the Thousand Islands, Indonesia.” Coral Reefs 8: 163-170	LC	1983	April	Central Indo-Pacific	Asia	Southeast Asia	Indonesia	South Tikus Island, Thousand Islands	5°36'S	106°33'E	up to 20m	>33°C	35.75
Acropora nobilis	Acroporidae	Acropora	nobilis	RB BLEACHING AND MORTALITY	ReefBase_2646	ReefBase Project (2007), ReefBase Coral Bleaching dataset, WorldFish Cent., Penang, Malaysia.//www.Reefbase.org, dataset set downloaded June 2011.	LC	2002	September	Eastern Indo-Pacific	Pacific	Micronesia	Marshall Islands	South Eastern, Majuro	7.01°N	171.367°E	very shallow	uncomfortably warm, almost hot	2.75
Acropora nobilis	Acroporidae	Acropora	nobilis	RB BLEACHING AND MORTALITY	ReefBase_2665	ReefBase Project (2007), ReefBase Coral Bleaching dataset, WorldFish Cent., Penang, Malaysia.//www.Reefbase.org, dataset set downloaded June 2011.	LC	1998	August	Temperate Northern Pacific	Asia	North and East Asia	Japan	Bise, Okinawa Island	26.07°N	127.07°E	2-3m above mean sea level	range 29.8-33.0°C, mean 31.3+-0.7°C	71.5
Acropora nobilis	Acroporidae	Acropora	nobilis	RB BLEACHING AND MORTALITY	ReefBase_4017	ReefBase Project (2007), ReefBase Coral Bleaching dataset, WorldFish Cent., Penang, Malaysia.//www.Reefbase.org, dataset set downloaded June 2011.	LC	2004	May	Eastern Indo-Pacific	Pacific	Micronesia	American Samoa	Alofau	14.283°S	170.584°W	5m		11
Acropora nobilis	Acroporidae	Acropora	nobilis	RB BLEACHING AND MORTALITY	ReefBase_4018	ReefBase Project (2007), ReefBase Coral Bleaching dataset, WorldFish Cent., Penang, Malaysia.//www.Reefbase.org, dataset set downloaded June 2011.	LC	2004	March	Eastern Indo-Pacific	Pacific	Micronesia	American Samoa	Airport lagoon	14.327°S	170.713°W	7m		2.75
Acropora nobilis	Acroporidae	Acropora	nobilis	RB BLEACHING AND MORTALITY	ReefBase_4021	ReefBase Project (2007), ReefBase Coral Bleaching dataset, WorldFish Cent., Penang, Malaysia.//www.Reefbase.org, dataset set downloaded June 2011.	LC	2004	March	Eastern Indo-Pacific	Pacific	Micronesia	American Samoa	Nuuuli, Tutuila	14.327°S	170.703°W	2-5m		11
Acropora nobilis	Acroporidae	Acropora	nobilis	TNC	TNC2002	Done, T.J., et al., Testing bleaching resistance hypotheses for the 2002 Great Barrier Reef bleaching event. 2002, Australian Institute of Marine Science: Townsville. p. 106.	LC	2002	June - August	Central Indo-Pacific	Australia	Australia and Papua New Guinea	Australia	Entire GBR			3-9m		24.8462
Acropora palifera	Acroporidae	Acropora	palifera	LITERATURE	Baird(HaphazardData) NortheastReef	Baird, A., Haphazard swims at various depths. 1998, James Cook University: Townsville (personal communication)		1998	March (~6weeks after bleaching was first observed)	Central Indo-Pacific	Australia	Australia and Papua New Guinea	Australia/GBR	Northeast Reef (Pelorus Island, Palm Islands); Central GBR	18°46'S	146°15'E	3-10m	> 31°C	65
Acropora palifera	Acroporidae	Acropora	palifera	LITERATURE	Baird(PalmIsland) Pelorous	Marshall, P.A. and A.H. Baird, Bleaching of corals on the Great Barrier Reef: differential susceptibilities among taxa. Coral Reefs, 2000. 19(2): p. 155-163.		1998	March (~6weeks after bleaching was first observed)	Central Indo-Pacific	Australia	Australia and Papua New Guinea	Australia/GBR	Pelorus Island (Palm Islands); Central GBR	18°46'S	146°15'E	3-6m	> 31°C	79.4188
Acropora palifera	Acroporidae	Acropora	palifera	LITERATURE	Brown1990South Pari island	(South Pari) Brown, B. E., Suharsono (1990). “Damage and recovery of coral reefs affected by El Nino related seawater warming in the Thousand Islands, Indonesia.” Coral Reefs 8: 163-170		1983	April	Central Indo-Pacific	Asia	Southeast Asia	Indonesia	South Pari Island, Thousand Islands	5°36'S	106°33'E	up to 20m	>33°C	35.75
Acropora palifera	Acroporidae	Acropora	palifera	LITERATURE	Brown1990South Tikus Island	(Tikus island) Brown, B. E., Suharsono (1990). “Damage and recovery of coral reefs affected by El Nino related seawater warming in the Thousand Islands, Indonesia.” Coral Reefs 8: 163-170		1983	April	Central Indo-Pacific	Asia	Southeast Asia	Indonesia	South Tikus Island, Thousand Islands	5°36'S	106°33'E	up to 20m	>33°C	35.75
Acropora palifera	Acroporidae	Acropora	palifera	LITERATURE	Schuhmacker2005	Schuhmacher, H., K. Loch, et al. (2005). "The aftermath of coral bleaching on a Maldivian reef - a quantitative study." Facies 51(1-4): 85-97.		1998	May - June	Western Indo-Pacific	Asia	South Asia	Maldives	Komandoo Reef, Komandoo Island, Lhaviyani Atoll/Fadiffolu Atoll	5°30 N	73°26 E	1-5m	>31°C for several weeks	35.75
Acropora palifera	Acroporidae	Acropora	palifera	LITERATURE	Sheppard1999	Sheppard, C. R. C. (1999). “Coral Decline and Weather patterns over 20 Years in the Chagos Archipelagos, Central Indian Ocean.” Ambio 28: 472-478		1998		Western Indo-Pacific	Asia	Central Indian Ocean	Chagos Archipelago	Chagos Archipelago, central Indian Ocean	4°54' - 07°39'S	70°14' - 72°37' E	0-20m	a temperature anomaly of >1°C	35.75
Acropora palifera	Acroporidae	Acropora	palifera	RB BLEACHING AND MORTALITY	ReefBase_4000	ReefBase Project (2007), ReefBase Coral Bleaching dataset, WorldFish Cent., Penang, Malaysia.//www.Reefbase.org, dataset set downloaded June 2011.		2004	March	Eastern Indo-Pacific	Pacific	Micronesia	American Samoa	Tutuila Lagoons	14.284°S	170.674°W		>30°C	2.75
Acropora palifera	Acroporidae	Acropora	palifera	TNC	TNC2002	Done, T.J., et al., Testing bleaching resistance hypotheses for the 2002 Great Barrier Reef bleaching event. 2002, Australian Institute of Marine Science: Townsville. p. 106.		2002	June - August	Central Indo-Pacific	Australia	Australia and Papua New Guinea	Australia	Entire GBR			3-9m		36.6538
Acropora palmata	Acroporidae	Acropora	palmata	LITERATURE	Lang1988 Norman'sPondCay	Lang, J.C. Depth- and Habitat- Related Bleaching of Zooxanthellate Reef Organisms Near Lee Stocking Island, Exuma Cays, Bahamas. in 6th International Coral Reef Symposium. 1988. Australia.	CR	1987-1988	October 1987 - January 1988	Tropical Atlantic	Americas	Northern Caribbean	Bahamas	Norman's Pond Cay			1-6m	32°C max	0.8
Acropora palmata	Acroporidae	Acropora	palmata	LITERATURE	McClanahan2009	McClanahan, T. R., E. Weil, J. Cortes, A. H. Baird, M. Ateweberhan (2009). “Consequences of Coral Bleaching for Sessile Reef organisms” in M.J.H. van Oppen, J.M. Lough (eds.) Coral Bleaching Ecological Studies 205: 121-138	CR	1983-2005		Tropical Atlantic	Americas	Caribbean		various locations throughout the Caribbean					35.75
Acropora palmata	Acroporidae	Acropora	palmata	LITERATURE	Wilkinson2008Colombia	(Colombia) Wilkinson C., Souter., D (eds.) (2008). Status of the Caribbean coral reefs after bleaching and hurricanes in 2005. Global Coral reef Monitoring Network, and Reef and Rainforest Research Center, Townsville pp152	CR	2005	June	Tropical Atlantic	Americas	Southern Tropical America	Colombia	Islas del Rosario and Islas San Bernardo	04° N	72° W		1.5- 2.5°C higher than the monthly mean	46.75
Acropora palmata	Acroporidae	Acropora	palmata	LITERATURE	Wilkinson2008USVI	(USVI) Wilkinson C., Souter., D (eds.) (2008). Status of the Caribbean coral reefs after bleaching and hurricanes in 2005. Global Coral reef Monitoring Network, and Reef and Rainforest Research Center, Townsville pp152	CR	2005	August - November	Tropical Atlantic	Americas	US Caribbean	Virgin Islands (US)	Virgin Islands	18.20° N	64.50° W		29.5°C	71.5
Acropora palmata	Acroporidae	Acropora	palmata	LITERATURE	Winter1998	Winter, A., R. S. Appeldoorn, A. Bruckner, E. H. Williams Jr., C. Coenaga (1998). “Sea surface temperatures and coral bleaching off La Parguera Puerto Rico (northeastern Caribbean Sea).” Coral Reefs 17: 377-382	CR	1995	May - July	Tropical Atlantic	Americas	US Caribbean	Puerto Rico	La Parguera	17°58.27822'N	67°3.03028'W	up to 10m	>30°C with a sharp peak of 31.7°C in July	13.75
Acropora palmata	Acroporidae	Acropora	palmata	RB BLEACHING AND MORTALITY	ReefBase_3941	ReefBase Project (2007), ReefBase Coral Bleaching dataset, WorldFish Cent., Penang, Malaysia.//www.Reefbase.org, dataset set downloaded June 2011.	CR	2003	September	Tropical Atlantic	Americas	Mesoamerica	Mexico	Between Puerto Morelos and Cancun (NE YucatÃ¡n, MÃ©xico)	20.833°N	86.868°W	1m-4m	29.3°C - 31.1°C (at 0.5m)	11
Acropora palmata	Acroporidae	Acropora	palmata	RB BLEACHING AND MORTALITY	ReefBase_3975	ReefBase Project (2007), ReefBase Coral Bleaching dataset, WorldFish Cent., Penang, Malaysia.//www.Reefbase.org, dataset set downloaded June 2011.	CR	1987	September	Tropical Atlantic	Americas	US Caribbean	St. Croix	Cane Bay	17.684°N	64.739°W	8-10m		5.5
Acropora palmata	Acroporidae	Acropora	palmata	RB BLEACHING AND MORTALITY	ReefBase_3980	ReefBase Project (2007), ReefBase Coral Bleaching dataset, WorldFish Cent., Penang, Malaysia.//www.Reefbase.org, dataset set downloaded June 2011.	CR	1987	August	Tropical Atlantic	Americas	US Caribbean	Florida (USA)	Elkhorn Control	25.393°N	80.168°W	3m	23.5°C in March 1988	2.75
Acropora palmata	Acroporidae	Acropora	palmata	RB BLEACHING AND MORTALITY	ReefBase_3981	ReefBase Project (2007), ReefBase Coral Bleaching dataset, WorldFish Cent., Penang, Malaysia.//www.Reefbase.org, dataset set downloaded June 2011.	CR	1987	August	Tropical Atlantic	Americas	US Caribbean	Florida (USA)	Molasses	25°N	80.372°W	7-10m	23.5°C in March 1988	13.75
Acropora palmata	Acroporidae	Acropora	palmata	RB BLEACHING AND MORTALITY	ReefBase_4102	ReefBase Project (2007), ReefBase Coral Bleaching dataset, WorldFish Cent., Penang, Malaysia.//www.Reefbase.org, dataset set downloaded June 2011.	CR	2005	September	Tropical Atlantic	Americas	Northern Caribbean	Cuba	Rincón de Guanabo (East of Havana City)	23.177°N	82.098°W	2m		35.75
Acropora palmata	Acroporidae	Acropora	palmata	RB BLEACHING AND MORTALITY	ReefBase_4317	ReefBase Project (2007), ReefBase Coral Bleaching dataset, WorldFish Cent., Penang, Malaysia.//www.Reefbase.org, dataset set downloaded June 2011.	CR	2005	October	Tropical Atlantic	Americas	Northern Caribbean	Cuba	Cayo Guillermo (central northern Cuba)	22.63292°N	78.64609°W	2-3 m and 15m		46.75
Acropora pharaonis	Acroporidae	Acropora	pharaonis	LITERATURE	Riegl1999	Riegl, B. (1999). "Corals in a non-reef setting in the southern Arabian Gulf (Dubai, UAE): fauna and community structure in response to recurring mass mortality." Coral Reefs 18(1): 63-73.	VU	1996		Western Indo-Pacific	Middle East	Persian Golf	Dubai Emirate (United Arab Emirates)	Dubai Emirate (United Arab Emirates), southern Arabian Gulf	25°N	54°E	up to 9m	35°C (2°C above the usual maximum in Dubai)	35.75
Acropora prolifera	Acroporidae	Acropora	prolifera	LITERATURE	McClanahan2009	McClanahan, T. R., E. Weil, J. Cortes, A. H. Baird, M. Ateweberhan (2009). “Consequences of Coral Bleaching for Sessile Reef organisms” in M.J.H. van Oppen, J.M. Lough (eds.) Coral Bleaching Ecological Studies 205: 121-138		1983-2005		Tropical Atlantic	Americas	Caribbean		various locations throughout the Caribbean					35.75
Acropora pulchra	Acroporidae	Acropora	pulchra	RB BLEACHING AND MORTALITY	ReefBase_4017	ReefBase Project (2007), ReefBase Coral Bleaching dataset, WorldFish Cent., Penang, Malaysia.//www.Reefbase.org, dataset set downloaded June 2011.	LC	2004	May	Eastern Indo-Pacific	Pacific	Micronesia	American Samoa	Alofau	14.283°S	170.584°W	5m		11
Acropora pulchra	Acroporidae	Acropora	pulchra	RB BLEACHING AND MORTALITY	ReefBase_4018	ReefBase Project (2007), ReefBase Coral Bleaching dataset, WorldFish Cent., Penang, Malaysia.//www.Reefbase.org, dataset set downloaded June 2011.	LC	2004	March	Eastern Indo-Pacific	Pacific	Micronesia	American Samoa	Airport lagoon	14.327°S	170.713°W	7m		2.75
Acropora pulchra	Acroporidae	Acropora	pulchra	RB BLEACHING AND MORTALITY	ReefBase_4021	ReefBase Project (2007), ReefBase Coral Bleaching dataset, WorldFish Cent., Penang, Malaysia.//www.Reefbase.org, dataset set downloaded June 2011.	LC	2004	March	Eastern Indo-Pacific	Pacific	Micronesia	American Samoa	Nuuuli, Tutuila	14.327°S	170.703°W	2-5m		11
Acropora pulchra	Acroporidae	Acropora	pulchra	TNC	TNC2002	Done, T.J., et al., Testing bleaching resistance hypotheses for the 2002 Great Barrier Reef bleaching event. 2002, Australian Institute of Marine Science: Townsville. p. 106.	LC	2002	June - August	Central Indo-Pacific	Australia	Australia and Papua New Guinea	Australia	Entire GBR			3-9m		8.84615
Acropora robusta	Acroporidae	Acropora	robusta	LITERATURE	Baird(PalmIsland) Pelorous	Marshall, P.A. and A.H. Baird, Bleaching of corals on the Great Barrier Reef: differential susceptibilities among taxa. Coral Reefs, 2000. 19(2): p. 155-163.	LC	1998	March (~6weeks after bleaching was first observed)	Central Indo-Pacific	Australia	Australia and Papua New Guinea	Australia/GBR	Pelorus Island (Palm Islands); Central GBR	18°46'S	146°15'E	3-6m	> 31°C	100
Acropora robusta	Acroporidae	Acropora	robusta	LITERATURE	Brown1990South Pari island	(South Pari) Brown, B. E., Suharsono (1990). “Damage and recovery of coral reefs affected by El Nino related seawater warming in the Thousand Islands, Indonesia.” Coral Reefs 8: 163-170	LC	1983	April	Central Indo-Pacific	Asia	Southeast Asia	Indonesia	South Pari Island, Thousand Islands	5°36'S	106°33'E	up to 20m	>33°C	35.75
Acropora robusta	Acroporidae	Acropora	robusta	LITERATURE	Brown1990South Tikus Island	(Tikus island) Brown, B. E., Suharsono (1990). “Damage and recovery of coral reefs affected by El Nino related seawater warming in the Thousand Islands, Indonesia.” Coral Reefs 8: 163-170	LC	1983	April	Central Indo-Pacific	Asia	Southeast Asia	Indonesia	South Tikus Island, Thousand Islands	5°36'S	106°33'E	up to 20m	>33°C	35.75
Acropora robusta	Acroporidae	Acropora	robusta	TNC	TNC2002	Done, T.J., et al., Testing bleaching resistance hypotheses for the 2002 Great Barrier Reef bleaching event. 2002, Australian Institute of Marine Science: Townsville. p. 106.	LC	2002	June - August	Central Indo-Pacific	Australia	Australia and Papua New Guinea	Australia	Entire GBR			3-9m		31.5385
Acropora samoensis	Acroporidae	Acropora	samoensis	TNC	TNC2002	Done, T.J., et al., Testing bleaching resistance hypotheses for the 2002 Great Barrier Reef bleaching event. 2002, Australian Institute of Marine Science: Townsville. p. 106.	LC	2002	June - August	Central Indo-Pacific	Australia	Australia and Papua New Guinea	Australia	Entire GBR			3-9m		11.5385
Acropora sarmentosa	Acroporidae	Acropora	sarmentosa	TNC	TNC2002	Done, T.J., et al., Testing bleaching resistance hypotheses for the 2002 Great Barrier Reef bleaching event. 2002, Australian Institute of Marine Science: Townsville. p. 106.	LC	2002	June - August	Central Indo-Pacific	Australia	Australia and Papua New Guinea	Australia	Entire GBR			3-9m		12.1923
Acropora secale	Acroporidae	Acropora	secale	LITERATURE	Baird(PalmIsland) Pelorous	Marshall, P.A. and A.H. Baird, Bleaching of corals on the Great Barrier Reef: differential susceptibilities among taxa. Coral Reefs, 2000. 19(2): p. 155-163.	NT	1998	March (~6weeks after bleaching was first observed)	Central Indo-Pacific	Australia	Australia and Papua New Guinea	Australia/GBR	Pelorus Island (Palm Islands); Central GBR	18°46'S	146°15'E	3-6m	> 31°C	36
Acropora secale	Acroporidae	Acropora	secale	LITERATURE	Brown1990South Pari island	(South Pari) Brown, B. E., Suharsono (1990). “Damage and recovery of coral reefs affected by El Nino related seawater warming in the Thousand Islands, Indonesia.” Coral Reefs 8: 163-170	NT	1983	April	Central Indo-Pacific	Asia	Southeast Asia	Indonesia	South Pari Island, Thousand Islands	5°36'S	106°33'E	up to 20m	>33°C	35.75
Acropora secale	Acroporidae	Acropora	secale	LITERATURE	Brown1990South Tikus Island	(Tikus island) Brown, B. E., Suharsono (1990). “Damage and recovery of coral reefs affected by El Nino related seawater warming in the Thousand Islands, Indonesia.” Coral Reefs 8: 163-170	NT	1983	April	Central Indo-Pacific	Asia	Southeast Asia	Indonesia	South Tikus Island, Thousand Islands	5°36'S	106°33'E	up to 20m	>33°C	35.75
Acropora secale	Acroporidae	Acropora	secale	LITERATURE	Stimson2002	Stimson et al. 2002. Interspecific Comparison of the Symbiotic Relationship in Corals with High and Low Rates of Bleaching-Induced Mortality. Coral Reefs 21: 409-421.	NT	1998/1999	February 1999 - June 1999 (5-10 months after bleaching which occurred in August/September 1998)	Temperate Northern Pacific	Asia	North and East Asia	Japan	Okinawa; Sesoko Station	26°38'N	127°52'E	shallow waters	>30°C	35.75
Acropora secale	Acroporidae	Acropora	secale	TNC	TNC2002	Done, T.J., et al., Testing bleaching resistance hypotheses for the 2002 Great Barrier Reef bleaching event. 2002, Australian Institute of Marine Science: Townsville. p. 106.	NT	2002	June - August	Central Indo-Pacific	Australia	Australia and Papua New Guinea	Australia	Entire GBR			3-9m		11.8846
Acropora selago	Acroporidae	Acropora	selago	TNC	TNC2002	Done, T.J., et al., Testing bleaching resistance hypotheses for the 2002 Great Barrier Reef bleaching event. 2002, Australian Institute of Marine Science: Townsville. p. 106.	NT	2002	June - August	Central Indo-Pacific	Australia	Australia and Papua New Guinea	Australia	Entire GBR			3-9m		12.3077
Acropora seriata	Acroporidae	Acropora	seriata	RB BLEACHING AND MORTALITY	ReefBase_2646	ReefBase Project (2007), ReefBase Coral Bleaching dataset, WorldFish Cent., Penang, Malaysia.//www.Reefbase.org, dataset set downloaded June 2011.	DD	2002	September	Eastern Indo-Pacific	Pacific	Micronesia	Marshall Islands	South Eastern, Majuro	7.01°N	171.367°E	very shallow	uncomfortably warm, almost hot	2.75
Acropora solitaryensis	Acroporidae	Acropora	solitaryensis	TNC	TNC2002	Done, T.J., et al., Testing bleaching resistance hypotheses for the 2002 Great Barrier Reef bleaching event. 2002, Australian Institute of Marine Science: Townsville. p. 106.	VU	2002	June - August	Central Indo-Pacific	Australia	Australia and Papua New Guinea	Australia	Entire GBR			3-9m		29.8846
Acropora spathulata	Acroporidae	Acropora	spathulata	TNC	TNC2002	Done, T.J., et al., Testing bleaching resistance hypotheses for the 2002 Great Barrier Reef bleaching event. 2002, Australian Institute of Marine Science: Townsville. p. 106.	LC	2002	June - August	Central Indo-Pacific	Australia	Australia and Papua New Guinea	Australia	Entire GBR			3-9m		10.0769
Acropora subglabra	Acroporidae	Acropora	subglabra	LITERATURE	Brown1990South Tikus Island	(Tikus island) Brown, B. E., Suharsono (1990). “Damage and recovery of coral reefs affected by El Nino related seawater warming in the Thousand Islands, Indonesia.” Coral Reefs 8: 163-170	LC	1983	April	Central Indo-Pacific	Asia	Southeast Asia	Indonesia	South Tikus Island, Thousand Islands	5°36'S	106°33'E	up to 20m	>33°C	35.75
Acropora subulata	Acroporidae	Acropora	subulata	LITERATURE	Jones2008Arthur Bay	(Arthur Bay) Jones, R. J., (2008). “Coral bleaching, bleaching-induced mortality, and the adaptive significance of the bleaching response.” Marine Biology 154: 65-80	LC	2002	late January	Central Indo-Pacific	Australia	Australia and Papua New Guinea	Australia	Arthur Bay, Magnetic Island (~8 km north of Townsville)	19.14°S	146.8°E	4-6m	avg of 30.5°C (max temp of 32.3°C)	22.6848
Acropora subulata	Acroporidae	Acropora	subulata	LITERATURE	Jones2008Bright Point 3	(Bright point 3) Jones, R. J., (2008). “Coral bleaching, bleaching-induced mortality, and the adaptive significance of the bleaching response.” Marine Biology 154: 65-80	LC	2002	late January	Central Indo-Pacific	Australia	Australia and Papua New Guinea	Australia	Bright Point 3, Magnetic Island (~8 km north of Townsville)	19.14°S	146.8°E	4-6m	avg of 31°C (max temp of 32.4°C)	56.8478
Acropora subulata	Acroporidae	Acropora	subulata	LITERATURE	Jones2008Florence Bay	(Florence Bay) Jones, R. J., (2008). “Coral bleaching, bleaching-induced mortality, and the adaptive significance of the bleaching response.” Marine Biology 154: 65-80	LC	2002	late January	Central Indo-Pacific	Australia	Australia and Papua New Guinea	Australia	Florence Bay, Magnetic Island (~8 km north of Townsville)	19.14°S	146.8°E	4-6m	avg of 29.1°C (max temp of 31.4°C)	19.7174
Acropora subulata	Acroporidae	Acropora	subulata	TNC	TNC2002	Done, T.J., et al., Testing bleaching resistance hypotheses for the 2002 Great Barrier Reef bleaching event. 2002, Australian Institute of Marine Science: Townsville. p. 106.	LC	2002	June - August	Central Indo-Pacific	Australia	Australia and Papua New Guinea	Australia	Entire GBR			3-9m		19.0385
Acropora tenuis	Acroporidae	Acropora	tenuis	LITERATURE	Baird(PalmIsland) Pelorous	Marshall, P.A. and A.H. Baird, Bleaching of corals on the Great Barrier Reef: differential susceptibilities among taxa. Coral Reefs, 2000. 19(2): p. 155-163.	NT	1998	March (~6weeks after bleaching was first observed)	Central Indo-Pacific	Australia	Australia and Papua New Guinea	Australia/GBR	Pelorus Island (Palm Islands); Central GBR	18°46'S	146°15'E	3-6m	> 31°C	74.3125
Acropora tenuis	Acroporidae	Acropora	tenuis	LITERATURE	Brown1990South Pari island	(South Pari) Brown, B. E., Suharsono (1990). “Damage and recovery of coral reefs affected by El Nino related seawater warming in the Thousand Islands, Indonesia.” Coral Reefs 8: 163-170	NT	1983	April	Central Indo-Pacific	Asia	Southeast Asia	Indonesia	South Pari Island, Thousand Islands	5°36'S	106°33'E	up to 20m	>33°C	35.75
Acropora tenuis	Acroporidae	Acropora	tenuis	LITERATURE	Brown1990South Tikus Island	(Tikus island) Brown, B. E., Suharsono (1990). “Damage and recovery of coral reefs affected by El Nino related seawater warming in the Thousand Islands, Indonesia.” Coral Reefs 8: 163-170	NT	1983	April	Central Indo-Pacific	Asia	Southeast Asia	Indonesia	South Tikus Island, Thousand Islands	5°36'S	106°33'E	up to 20m	>33°C	35.75
Acropora tenuis	Acroporidae	Acropora	tenuis	LITERATURE	Riegl1999	Riegl, B. (1999). "Corals in a non-reef setting in the southern Arabian Gulf (Dubai, UAE): fauna and community structure in response to recurring mass mortality." Coral Reefs 18(1): 63-73.	NT	1996		Western Indo-Pacific	Middle East	Persian Golf	Dubai Emirate (United Arab Emirates)	Dubai Emirate (United Arab Emirates), southern Arabian Gulf	25°N	54°E	up to 9m	35°C (2°C above the usual maximum in Dubai)	35.75
Acropora tenuis	Acroporidae	Acropora	tenuis	TNC	TNC2002	Done, T.J., et al., Testing bleaching resistance hypotheses for the 2002 Great Barrier Reef bleaching event. 2002, Australian Institute of Marine Science: Townsville. p. 106.	NT	2002	June - August	Central Indo-Pacific	Australia	Australia and Papua New Guinea	Australia	Entire GBR			3-9m		7.69231
Acropora valenciennesi	Acroporidae	Acropora	valenciennesi	LITERATURE	Brown1990South Pari island	(South Pari) Brown, B. E., Suharsono (1990). “Damage and recovery of coral reefs affected by El Nino related seawater warming in the Thousand Islands, Indonesia.” Coral Reefs 8: 163-170	LC	1983	April	Central Indo-Pacific	Asia	Southeast Asia	Indonesia	South Pari Island, Thousand Islands	5°36'S	106°33'E	up to 20m	>33°C	35.75
Acropora valenciennesi	Acroporidae	Acropora	valenciennesi	LITERATURE	Brown1990South Tikus Island	(Tikus island) Brown, B. E., Suharsono (1990). “Damage and recovery of coral reefs affected by El Nino related seawater warming in the Thousand Islands, Indonesia.” Coral Reefs 8: 163-170	LC	1983	April	Central Indo-Pacific	Asia	Southeast Asia	Indonesia	South Tikus Island, Thousand Islands	5°36'S	106°33'E	up to 20m	>33°C	35.75
Acropora valenciennesi	Acroporidae	Acropora	valenciennesi	LITERATURE	Riegl1999	Riegl, B. (1999). "Corals in a non-reef setting in the southern Arabian Gulf (Dubai, UAE): fauna and community structure in response to recurring mass mortality." Coral Reefs 18(1): 63-73.	LC	1996		Western Indo-Pacific	Middle East	Persian Golf	Dubai Emirate (United Arab Emirates)	Dubai Emirate (United Arab Emirates), southern Arabian Gulf	25°N	54°E	up to 9m	35°C (2°C above the usual maximum in Dubai)	35.75
Acropora valenciennesi	Acroporidae	Acropora	valenciennesi	TNC	TNC2002	Done, T.J., et al., Testing bleaching resistance hypotheses for the 2002 Great Barrier Reef bleaching event. 2002, Australian Institute of Marine Science: Townsville. p. 106.	LC	2002	June - August	Central Indo-Pacific	Australia	Australia and Papua New Guinea	Australia	Entire GBR			3-9m		24.0385
Acropora valida	Acroporidae	Acropora	valida	LITERATURE	Baird(PalmIsland) Pelorous	Marshall, P.A. and A.H. Baird, Bleaching of corals on the Great Barrier Reef: differential susceptibilities among taxa. Coral Reefs, 2000. 19(2): p. 155-163.	LC	1998	March (~6weeks after bleaching was first observed)	Central Indo-Pacific	Australia	Australia and Papua New Guinea	Australia/GBR	Pelorus Island (Palm Islands); Central GBR	18°46'S	146°15'E	3-6m	> 31°C	4
Acropora valida	Acroporidae	Acropora	valida	LITERATURE	Brown1990South Tikus Island	(Tikus island) Brown, B. E., Suharsono (1990). “Damage and recovery of coral reefs affected by El Nino related seawater warming in the Thousand Islands, Indonesia.” Coral Reefs 8: 163-170	LC	1983	April	Central Indo-Pacific	Asia	Southeast Asia	Indonesia	South Tikus Island, Thousand Islands	5°36'S	106°33'E	up to 20m	>33°C	35.75
Acropora valida	Acroporidae	Acropora	valida	TNC	TNC2002	Done, T.J., et al., Testing bleaching resistance hypotheses for the 2002 Great Barrier Reef bleaching event. 2002, Australian Institute of Marine Science: Townsville. p. 106.	LC	2002	June - August	Central Indo-Pacific	Australia	Australia and Papua New Guinea	Australia	Entire GBR			3-9m		9.30769
Acropora willisae	Acroporidae	Acropora	willisae	TNC	TNC2002	Done, T.J., et al., Testing bleaching resistance hypotheses for the 2002 Great Barrier Reef bleaching event. 2002, Australian Institute of Marine Science: Townsville. p. 106.	VU	2002	June - August	Central Indo-Pacific	Australia	Australia and Papua New Guinea	Australia	Entire GBR			3-9m		0
Acropora yongei	Acroporidae	Acropora	yongei	TNC	TNC2002	Done, T.J., et al., Testing bleaching resistance hypotheses for the 2002 Great Barrier Reef bleaching event. 2002, Australian Institute of Marine Science: Townsville. p. 106.	LC	2002	June - August	Central Indo-Pacific	Australia	Australia and Papua New Guinea	Australia	Entire GBR			3-9m		15.9615
Acropora	Acroporidae	Acropora		LITERATURE	Floros 2004 2MR	(2-MR) Floros, C.D., M.J. Samways, and B. Armstrong, Taxonomic patterns of bleaching within a South African coral assemblage. Biodiversity and Conservation, 2004. 13(6): p. 1175-1194.		2000-2001	December 2000 - October 2001	Temperate Southern Africa	Africa	Eastern Africa	South Africa	Sodwana Bay	27°31.2' S	32°41.3' E	10-15m	up to 1.8°C higher than normal	36
Acropora - branching	Acroporidae	Acropora		LITERATURE	Floros 2004 2MR	(2-MR) Floros, C.D., M.J. Samways, and B. Armstrong, Taxonomic patterns of bleaching within a South African coral assemblage. Biodiversity and Conservation, 2004. 13(6): p. 1175-1194.		2000-2001	December 2000 - October 2001	Temperate Southern Africa	Africa	Eastern Africa	South Africa	Sodwana Bay	27°31.2' S	32°41.3' E	10-15m	up to 1.8°C higher than normal	61.55
Acropora - tabular	Acroporidae	Acropora		LITERATURE	Floros 2004 2MR	(2-MR) Floros, C.D., M.J. Samways, and B. Armstrong, Taxonomic patterns of bleaching within a South African coral assemblage. Biodiversity and Conservation, 2004. 13(6): p. 1175-1194.		2000-2001	December 2000 - October 2001	Temperate Southern Africa	Africa	Eastern Africa	South Africa	Sodwana Bay	27°31.2' S	32°41.3' E	10-15m	up to 1.8°C higher than normal	54.3564
Acropora - tabular	Acroporidae	Acropora		LITERATURE	Floros 2004 5MR	(5-MR) Floros, C.D., M.J. Samways, and B. Armstrong, Taxonomic patterns of bleaching within a South African coral assemblage. Biodiversity and Conservation, 2004. 13(6): p. 1175-1194.		2000-2001	December 2000 - October 2001	Temperate Southern Africa	Africa	Eastern Africa	South Africa	Sodwana Bay	27°31.2' S	32°41.3' E	17-21m	up to 1.8°C higher than normal	32.6733
Acropora	Acroporidae	Acropora		LITERATURE	Gleason1993	Gleason, M. G. (1993). “Effects of disturbance on coral communities: bleaching in Moorea, French Polynesia” Coral Reefs 12: 193-201		1991	March - August	Eastern Indo-Pacific	Pacific	Southeast and Central Pacific	French Polynesia	Moorea, Society Islands (the barrier reef on the north coast of the high island of Moorea)	17°30'S	149°50' W	up to 20m	1°C positive temperature anomaly was recorded from February to May (temps of 29.6°C at 20m and 30.2°C at the surface were recorded in April)	73.5752
Acropora	Acroporidae	Acropora		LITERATURE	Kayanne2002	Kayanne, H.,S. Harii, Y. Ide, F.Akimoto (2002). “Recovery of coral populations after the 1998 bleaching on Shiraho Reef in the southern Ryukyus NW Pacific” Marine Ecology Progress Series 239: 93-103		1998	September	Temperate Northern Pacific	Asia	North and East Asia	Japan	Shiraho Reef, Ishigaki Island, in the Ryukyu Islands of Japan	24°20'N	124°15'E		>30°C	90.4471
Acropora	Acroporidae	Acropora		LITERATURE	McClanahan2007	McClanahan, T.R., et al., Western Indian Ocean coral communities: bleaching responses and susceptibility to extinction. Marine Ecology-Progress Series, 2007. 337: p. 1-13.		1998-2005		Western Indo-Pacific	Africa	Southwest Indian Ocean	Mauritius, Madagascar, southern Indian Ocean	study sites covered ~35° latitude and ~52° longitude, representing eight countries (southern Kenya, Tanzania, central and southern Mozambique, northern South Africa, northeast Madagascar, western Réunion, the Seychelles and the central atolls of the Maldives)			<15m, usually <3m		10.8243
Acropora	Acroporidae	Acropora		LITERATURE	McClanahanMarBio2004	McClanahan, T.R., The relationship between bleaching and mortality of common corals. Marine Biology, 2004. 144(6): p. 1239-1245.		1998	September	Western Indo-Pacific	Africa	Eastern Africa	Kenya	Mombasa MNP	3°59'N	39°5'E	1-6m	29.5-30°C	48.6899
Acropora	Acroporidae	Acropora		LITERATURE	Pratchett2004	Pratchett, M. S., S. K. Wilson, M. L. Berumen, M. I. McCormick (2004). “Sublethal effects of coral bleaching on an obligate coral feeding butterflyfish” Coral Reefs 23: 352-356		2002	November 2001 - February 2002	Central Indo-Pacific	Australia	Australia and Papua New Guinea	Australia	Trunk Reef, GBR	18°17'S	146°53'E	2-3m		35.75
Acropora	Acroporidae	Acropora		LITERATURE	Sebastian2009	Sebastián, C.R., K.J. Sink ,T.R McClanahan, D. A. Cowan (2009). “Bleaching response of corals and their Symbiodinium communities in southern Africa.” Marine Biology 156: 2049-2062.		2005	April	Western Indo-Pacific	Africa	Eastern Africa	Mozambique and South Africa	Southern Mozambique and South Africa, Southern Indian Ocean	24.5°S	33.5°E	4-18m	28.5°C	11.1793
Acropora	Acroporidae	Acropora		LITERATURE	Spencer2000Alphonse Atoll	(Alphonse Atoll) Spencer, T., K. A. Teleki, C. Bradshaw, M. D. Spalding (2000). “Coral Bleaching in the Southern Seychelles During the 1997-1998 Indian Ocean Warm Event.” Marine Pollution Bulletin 40: 569-586		1998	March - May	Western Indo-Pacific	Africa	Southwest Indian Ocean	Southern Seychelles	Alphonse Atoll (sea-level atoll)	9°0'S	52°45'E	up to 25m	>30°C from February to April	49.28
Acropora	Acroporidae	Acropora		LITERATURE	Spencer2000Providence-Cerf Bank	(Providence Cerf bank) Spencer, T., K. A. Teleki, C. Bradshaw, M. D. Spalding (2000). “Coral Bleaching in the Southern Seychelles During the 1997-1998 Indian Ocean Warm Event.” Marine Pollution Bulletin 40: 569-586		1998	March - May	Western Indo-Pacific	Africa	Southwest Indian Ocean	Southern Seychelles	Providence-Cerf Bank (carbonate bank of Providence-Cerf)	9°15'S	51°E	up to 25m	>30°C from February to April	59.73
Acropora	Acroporidae	Acropora		LITERATURE	Spencer2000St Pierre	(St Pierre) Spencer, T., K. A. Teleki, C. Bradshaw, M. D. Spalding (2000). “Coral Bleaching in the Southern Seychelles During the 1997-1998 Indian Ocean Warm Event.” Marine Pollution Bulletin 40: 569-586		1998	March - May	Western Indo-Pacific	Africa	Southwest Indian Ocean	Southern Seychelles	St Pierre (the reefs surrounding the raised platform reef of St. Pierre)	9°19'S	50°43'E	up to 25m	>30°C from February to April	69.925
Acropora	Acroporidae	Acropora		LITERATURE	Wilkinson2002Oman	(Oman) Wilkinson, C. R. (ed). (2002). Status of Coral Reefs of the World:2002. Townsville, Australia, Global Coral Reef Monitoring Network and Australian Institute of Marine Science: 377pp.		2002		Western Indo-Pacific	Middle East	Persian Golf	Oman	Oman	25°N	54°E			2.75
Acropora	Acroporidae	Acropora		LITERATURE	Wilkinson2002United Arab Emirates	(United Arabs Emirates) Wilkinson, C. R. (ed). (2002). Status of Coral Reefs of the World:2002. Townsville, Australia, Global Coral Reef Monitoring Network and Australian Institute of Marine Science: 377pp.		1996 and 1998		Western Indo-Pacific	Middle East	Persian Golf	United Arab Emirates	United Arab Emirates	25°N	54°E			35.75
Acropora	Acroporidae	Acropora		LITERATURE	Wilkinson2004Qatar	Wilkinson, C. R. e. (2004). Status of Coral Reefs of the World:2004. C. R. e. Wilkinson. Townsville, Australia, Global Coral Reef Monitoring Network and Australian Institute of Marine Science: 301pp.		1998		Western Indo-Pacific	Middle East	Persian Golf	Qatar	Qatar					35.75
Acropora	Acroporidae	Acropora		RB BLEACHING AND MORTALITY	ReefBase_11	ReefBase Project (2007), ReefBase Coral Bleaching dataset, WorldFish Cent., Penang, Malaysia.//www.Reefbase.org, dataset set downloaded June 2011.		1998	June	Central Indo-Pacific	Asia	Southeast Asia	Malaysia	Pulau Payar	6.05°N	100.04°E		2°C degrees above seasonal high (33°C surface, 30°C at 20 meter)	71.5
Acropora	Acroporidae	Acropora		RB BLEACHING AND MORTALITY	ReefBase_116	ReefBase Project (2007), ReefBase Coral Bleaching dataset, WorldFish Cent., Penang, Malaysia.//www.Reefbase.org, dataset set downloaded June 2011.		1998	August	Western Indo-Pacific	Asia	South Asia	Maldives	North Male	4.42°N	73.5°E			71.5
Acropora	Acroporidae	Acropora		RB BLEACHING AND MORTALITY	ReefBase_117	ReefBase Project (2007), ReefBase Coral Bleaching dataset, WorldFish Cent., Penang, Malaysia.//www.Reefbase.org, dataset set downloaded June 2011.		1998	August	Western Indo-Pacific	Asia	South Asia	Maldives	South Male	3.8171°N	73.4243°E			71.5
Acropora	Acroporidae	Acropora		RB BLEACHING AND MORTALITY	ReefBase_118	ReefBase Project (2007), ReefBase Coral Bleaching dataset, WorldFish Cent., Penang, Malaysia.//www.Reefbase.org, dataset set downloaded June 2011.		1998	August	Western Indo-Pacific	Asia	South Asia	Maldives	Ari Atoll	3.8756°N	72.8433°E			71.5
Acropora	Acroporidae	Acropora		RB BLEACHING AND MORTALITY	ReefBase_119	ReefBase Project (2007), ReefBase Coral Bleaching dataset, WorldFish Cent., Penang, Malaysia.//www.Reefbase.org, dataset set downloaded June 2011.		1998	August	Western Indo-Pacific	Asia	South Asia	Maldives	Rasdhoo Atoll	4.2695°N	73.0096°E			71.5
Acropora	Acroporidae	Acropora		RB BLEACHING AND MORTALITY	ReefBase_182	ReefBase Project (2007), ReefBase Coral Bleaching dataset, WorldFish Cent., Penang, Malaysia.//www.Reefbase.org, dataset set downloaded June 2011.		1998	February	Western Indo-Pacific	Africa	Southwest Indian Ocean	Madagascar	Manara-Nord, Masoala peninsula	15°S	50.5°E			22
Acropora	Acroporidae	Acropora		RB BLEACHING AND MORTALITY	ReefBase_186	ReefBase Project (2007), ReefBase Coral Bleaching dataset, WorldFish Cent., Penang, Malaysia.//www.Reefbase.org, dataset set downloaded June 2011.		1998	May	Central Indo-Pacific	Australia	Australia and Papua New Guinea	Australia	Scott, Timor Sea Reefs	14.0608°S	121.9644°E			71.5
Acropora	Acroporidae	Acropora		RB BLEACHING AND MORTALITY	ReefBase_192	ReefBase Project (2007), ReefBase Coral Bleaching dataset, WorldFish Cent., Penang, Malaysia.//www.Reefbase.org, dataset set downloaded June 2011.		1998	April	Central Indo-Pacific	Asia	Southeast Asia	Thailand	Chon Buri/Sichang	13.3644°N	100.9823°E			71.5
Acropora	Acroporidae	Acropora		RB BLEACHING AND MORTALITY	ReefBase_232	ReefBase Project (2007), ReefBase Coral Bleaching dataset, WorldFish Cent., Penang, Malaysia.//www.Reefbase.org, dataset set downloaded June 2011.		1998	June	Western Indo-Pacific	Asia	South Asia	India	Gulf of Mannar	9.2912°N	79.1852°E			71.5
Acropora	Acroporidae	Acropora		RB BLEACHING AND MORTALITY	ReefBase_2544	ReefBase Project (2007), ReefBase Coral Bleaching dataset, WorldFish Cent., Penang, Malaysia.//www.Reefbase.org, dataset set downloaded June 2011.		1996	June	Western Indo-Pacific	Middle East	Persian Gulf	United Arab Emirates	Jebel Ali to Ras Hasyan	25.133°N	54.91°E		2°C above average, maximum recorded 35°C, anomaly started in April and lasted through September	71.5
Acropora	Acroporidae	Acropora		RB BLEACHING AND MORTALITY	ReefBase_2545	ReefBase Project (2007), ReefBase Coral Bleaching dataset, WorldFish Cent., Penang, Malaysia.//www.Reefbase.org, dataset set downloaded June 2011.		1998	June	Western Indo-Pacific	Middle East	Persian Gulf	United Arab Emirates	Jebel Ali to Ras Hasyan	25.133°N	54.91°E		2°C above average, maximum recorded 35°C, anomaly started in April and lasted through September	5.5
Acropora	Acroporidae	Acropora		RB BLEACHING AND MORTALITY	ReefBase_2549	ReefBase Project (2007), ReefBase Coral Bleaching dataset, WorldFish Cent., Penang, Malaysia.//www.Reefbase.org, dataset set downloaded June 2011.		1992	December	Eastern Indo-Pacific	Pacific	Micronesia	Marshall Islands	Telap Islet, Majuro	7.08°N	171.392°E	shallow	29.9°C peak (seasonal monthy peak 29.7°C)	71.5
Acropora	Acroporidae	Acropora		RB BLEACHING AND MORTALITY	ReefBase_2551	ReefBase Project (2007), ReefBase Coral Bleaching dataset, WorldFish Cent., Penang, Malaysia.//www.Reefbase.org, dataset set downloaded June 2011.		1993	May	Eastern Indo-Pacific	Pacific	Micronesia	Marshall Islands	Majuro lagoon	7.14°N	171.213°E			46.75
Acropora	Acroporidae	Acropora		RB BLEACHING AND MORTALITY	ReefBase_2572	ReefBase Project (2007), ReefBase Coral Bleaching dataset, WorldFish Cent., Penang, Malaysia.//www.Reefbase.org, dataset set downloaded June 2011.		2002	August	Central Indo-Pacific	Asia	Southeast Asia	Malaysia	Japanese Garden, Pulau Payar Marine Park,Kedah	6.054°N	100.04°E	1-10m	32ºC at sea surface, 30ºC at 7m	5.5
Acropora	Acroporidae	Acropora		RB BLEACHING AND MORTALITY	ReefBase_2574	ReefBase Project (2007), ReefBase Coral Bleaching dataset, WorldFish Cent., Penang, Malaysia.//www.Reefbase.org, dataset set downloaded June 2011.		2002	August	Central Indo-Pacific	Asia	Southeast Asia	Malaysia	Western Side (Back) of Pulau Payar Marine Park	6.064°N	100.036°E	1-15m	32ºC at sea surface, 30ºC at 7m	5.5
Acropora	Acroporidae	Acropora		RB BLEACHING AND MORTALITY	ReefBase_2575	ReefBase Project (2007), ReefBase Coral Bleaching dataset, WorldFish Cent., Penang, Malaysia.//www.Reefbase.org, dataset set downloaded June 2011.		2002	August	Central Indo-Pacific	Asia	Southeast Asia	Malaysia	Marine Park Center to Langkawi Coral,Pulau Payar Marine Park	6.059°N	100.043°E	1-8m	32ºC at sea surface, 30ºC at 7m	2.75
Acropora	Acroporidae	Acropora		RB BLEACHING AND MORTALITY	ReefBase_2577	ReefBase Project (2007), ReefBase Coral Bleaching dataset, WorldFish Cent., Penang, Malaysia.//www.Reefbase.org, dataset set downloaded June 2011.		2002	August	Central Indo-Pacific	Asia	Southeast Asia	Malaysia	Pulau Kaca, Pulau Payar Marine Park	6.072°N	100.049°E		32ºC at sea surface (evening), 30ºC at 7m	2.75
Acropora	Acroporidae	Acropora		RB BLEACHING AND MORTALITY	ReefBase_2578	ReefBase Project (2007), ReefBase Coral Bleaching dataset, WorldFish Cent., Penang, Malaysia.//www.Reefbase.org, dataset set downloaded June 2011.		2002	August	Central Indo-Pacific	Asia	Southeast Asia	Malaysia	Pulau Lembu, Pulau Payar Marine Park	6.07°N	100.059°E		32ºC at sea surface (evening), 30ºC at 7m	5.5
Acropora	Acroporidae	Acropora		RB BLEACHING AND MORTALITY	ReefBase_2580	ReefBase Project (2007), ReefBase Coral Bleaching dataset, WorldFish Cent., Penang, Malaysia.//www.Reefbase.org, dataset set downloaded June 2011.		2000	April	Central Indo-Pacific	Pacific	Southwest Pacific	Fiji	Vanua Balavu	17.333°S	179°E	reef crest	peaked at 30-30.5°C	46.75
Acropora	Acroporidae	Acropora		RB BLEACHING AND MORTALITY	ReefBase_2582	ReefBase Project (2007), ReefBase Coral Bleaching dataset, WorldFish Cent., Penang, Malaysia.//www.Reefbase.org, dataset set downloaded June 2011.		2000	April	Central Indo-Pacific	Pacific	Southwest Pacific	Fiji	Beqa 2 Barrier Reef	18.459°S	178.1°E	3-10m	peaked at 30-30.5°C	46.75
Acropora	Acroporidae	Acropora		RB BLEACHING AND MORTALITY	ReefBase_2583	ReefBase Project (2007), ReefBase Coral Bleaching dataset, WorldFish Cent., Penang, Malaysia.//www.Reefbase.org, dataset set downloaded June 2011.		2000	April	Central Indo-Pacific	Pacific	Southwest Pacific	Fiji	Vunavadra Island	17.696°S	177.312°E	1.5-5m	peaked at 30-30.5°C	11
Acropora	Acroporidae	Acropora		RB BLEACHING AND MORTALITY	ReefBase_2586	ReefBase Project (2007), ReefBase Coral Bleaching dataset, WorldFish Cent., Penang, Malaysia.//www.Reefbase.org, dataset set downloaded June 2011.		2000	April	Central Indo-Pacific	Pacific	Southwest Pacific	Fiji	Suva Barrier Reef	18.159°S	178.399°E	1.5-12m	peaked at 30-30.5°C	71.5
Acropora	Acroporidae	Acropora		RB BLEACHING AND MORTALITY	ReefBase_2587	ReefBase Project (2007), ReefBase Coral Bleaching dataset, WorldFish Cent., Penang, Malaysia.//www.Reefbase.org, dataset set downloaded June 2011.		2000	April	Central Indo-Pacific	Pacific	Southwest Pacific	Fiji	Great Astrolabe Reef 1	18.754°S	178.466°E	7m	peaked at 30-30.5°C	38.5
Acropora	Acroporidae	Acropora		RB BLEACHING AND MORTALITY	ReefBase_2588	ReefBase Project (2007), ReefBase Coral Bleaching dataset, WorldFish Cent., Penang, Malaysia.//www.Reefbase.org, dataset set downloaded June 2011.		2000	April	Central Indo-Pacific	Pacific	Southwest Pacific	Fiji	Great Astrolabe Reef 2	18.755°S	178.526°E	1-27.5m	peaked at 30-30.5°C	22
Acropora	Acroporidae	Acropora		RB BLEACHING AND MORTALITY	ReefBase_2589	ReefBase Project (2007), ReefBase Coral Bleaching dataset, WorldFish Cent., Penang, Malaysia.//www.Reefbase.org, dataset set downloaded June 2011.		2000	April	Central Indo-Pacific	Pacific	Southwest Pacific	Fiji	North Astrolabe Reef	18.6223°S	178.555°E	2-21.5m	peaked at 30-30.5°C	13.75
Acropora	Acroporidae	Acropora		RB BLEACHING AND MORTALITY	ReefBase_2590	ReefBase Project (2007), ReefBase Coral Bleaching dataset, WorldFish Cent., Penang, Malaysia.//www.Reefbase.org, dataset set downloaded June 2011.		2000	April	Central Indo-Pacific	Pacific	Southwest Pacific	Fiji	Pacific Harbour	18.2918°S	178.0806°E	1.5-3.5m	peaked at 30-30.5°C	46.75
Acropora	Acroporidae	Acropora		RB BLEACHING AND MORTALITY	ReefBase_2591	ReefBase Project (2007), ReefBase Coral Bleaching dataset, WorldFish Cent., Penang, Malaysia.//www.Reefbase.org, dataset set downloaded June 2011.		2000	April	Central Indo-Pacific	Pacific	Southwest Pacific	Fiji	Beca 1	18.59°S	178.1°E	4-9m	peaked at 30-30.5°C	46.75
Acropora	Acroporidae	Acropora		RB BLEACHING AND MORTALITY	ReefBase_2595	ReefBase Project (2007), ReefBase Coral Bleaching dataset, WorldFish Cent., Penang, Malaysia.//www.Reefbase.org, dataset set downloaded June 2011.		2000	April	Central Indo-Pacific	Pacific	Southwest Pacific	Fiji	Pinnacle, Vatu I Ra Passage	17.33°S	178.535°E	7-18m	peaked at 30-30.5°C	46.75
Acropora	Acroporidae	Acropora		RB BLEACHING AND MORTALITY	ReefBase_2596	ReefBase Project (2007), ReefBase Coral Bleaching dataset, WorldFish Cent., Penang, Malaysia.//www.Reefbase.org, dataset set downloaded June 2011.		2000	April	Central Indo-Pacific	Pacific	Southwest Pacific	Fiji	Vuya Reef	17.25°S	178.566°E	1-12m	peaked at 30-30.5°C	71.5
Acropora	Acroporidae	Acropora		RB BLEACHING AND MORTALITY	ReefBase_2598	ReefBase Project (2007), ReefBase Coral Bleaching dataset, WorldFish Cent., Penang, Malaysia.//www.Reefbase.org, dataset set downloaded June 2011.		2000	April	Central Indo-Pacific	Pacific	Southwest Pacific	Fiji	Savusavu Bay	16.818°S	179.583°E	3-6m	peaked at 30-30.5°C	46.75
Acropora	Acroporidae	Acropora		RB BLEACHING AND MORTALITY	ReefBase_2605	ReefBase Project (2007), ReefBase Coral Bleaching dataset, WorldFish Cent., Penang, Malaysia.//www.Reefbase.org, dataset set downloaded June 2011.		2002	January	Central Indo-Pacific	Australia	Australia and Papua New Guinea	Torres Strait & Great Barrier Reef	Heron Island	23.4439°S	151.9286°E	1-10m	maximum temp 28.2°C	46.75
Acropora	Acroporidae	Acropora		RB BLEACHING AND MORTALITY	ReefBase_2606	ReefBase Project (2007), ReefBase Coral Bleaching dataset, WorldFish Cent., Penang, Malaysia.//www.Reefbase.org, dataset set downloaded June 2011.		2002	July	Eastern Indo-Pacific	Pacific	Southeast and Central Pacific	Kiribati	Kanton and Orona, Phoenix Island, Kiribati.	4°S	173°E		30°C	2.75
Acropora	Acroporidae	Acropora		RB BLEACHING AND MORTALITY	ReefBase_2609	ReefBase Project (2007), ReefBase Coral Bleaching dataset, WorldFish Cent., Penang, Malaysia.//www.Reefbase.org, dataset set downloaded June 2011.		1998	March	Central Indo-Pacific	Australia	Australia and Papua New Guinea	Torres Strait & Great Barrier Reef	Geoffrey Bay, Magnetic Islands	19.15°S	146.85°E	2-8m	30°C for 9 weeks, 31°C for 4 weeks	38.5
Acropora	Acroporidae	Acropora		RB BLEACHING AND MORTALITY	ReefBase_2610	ReefBase Project (2007), ReefBase Coral Bleaching dataset, WorldFish Cent., Penang, Malaysia.//www.Reefbase.org, dataset set downloaded June 2011.		1998	March	Central Indo-Pacific	Australia	Australia and Papua New Guinea	Torres Strait & Great Barrier Reef	Nelly Bay, Magnetic Island	19.15°S	146.85°E	2-8m	30°C for 9 weeks, 31°C for 4 weeks	5.5
Acropora	Acroporidae	Acropora		RB BLEACHING AND MORTALITY	ReefBase_2613	ReefBase Project (2007), ReefBase Coral Bleaching dataset, WorldFish Cent., Penang, Malaysia.//www.Reefbase.org, dataset set downloaded June 2011.		1999	May	Central Indo-Pacific	Australia	Australia and Papua New Guinea	Papua New Guinea	Kimbe Bay	5.235°S	151.023°E			13.75
Acropora	Acroporidae	Acropora		RB BLEACHING AND MORTALITY	ReefBase_2615	ReefBase Project (2007), ReefBase Coral Bleaching dataset, WorldFish Cent., Penang, Malaysia.//www.Reefbase.org, dataset set downloaded June 2011.		1998	June	Western Indo-Pacific	Asia	South Asia	India	Kavaratti and Kadmat Island, Lakshadweep ( Laccadives )	10.33°N	72.63°E		78 day anomaly	46.75
Acropora - tabular	Acroporidae	Acropora		RB BLEACHING AND MORTALITY	ReefBase_2617	ReefBase Project (2007), ReefBase Coral Bleaching dataset, WorldFish Cent., Penang, Malaysia.//www.Reefbase.org, dataset set downloaded June 2011.		1998	July	Western Indo-Pacific	Asia	South Asia	India	Manauli Putti, Shingle and Pumarichan in Gulf of Mannar	9.023°N	78.22°E		99 day anomaly	46.75
Acropora	Acroporidae	Acropora		RB BLEACHING AND MORTALITY	ReefBase_2622	ReefBase Project (2007), ReefBase Coral Bleaching dataset, WorldFish Cent., Penang, Malaysia.//www.Reefbase.org, dataset set downloaded June 2011.		2002	March	Eastern Indo-Pacific	Pacific	Micronesia	American Samoa	Fagatele, Tutuila	14.366°S	170.763°W	10m (reefslope)		2.75
Acropora	Acroporidae	Acropora		RB BLEACHING AND MORTALITY	ReefBase_2624	ReefBase Project (2007), ReefBase Coral Bleaching dataset, WorldFish Cent., Penang, Malaysia.//www.Reefbase.org, dataset set downloaded June 2011.		2002	March	Eastern Indo-Pacific	Pacific	Micronesia	American Samoa	Amanave, Tutuila	14.327°S	170.8322°W	reef slope		2.75
Acropora	Acroporidae	Acropora		RB BLEACHING AND MORTALITY	ReefBase_2625	ReefBase Project (2007), ReefBase Coral Bleaching dataset, WorldFish Cent., Penang, Malaysia.//www.Reefbase.org, dataset set downloaded June 2011.		2002	March	Eastern Indo-Pacific	Pacific	Micronesia	American Samoa	Fagamalo, Tutuila	14.298°S	178.811°W	3m (reef slope)		2.75
Acropora	Acroporidae	Acropora		RB BLEACHING AND MORTALITY	ReefBase_2626	ReefBase Project (2007), ReefBase Coral Bleaching dataset, WorldFish Cent., Penang, Malaysia.//www.Reefbase.org, dataset set downloaded June 2011.		2002	March	Eastern Indo-Pacific	Pacific	Micronesia	American Samoa	Fagafue, Tutuila	14.294°S	170.753°W	10m (reef slope)		11
Acropora	Acroporidae	Acropora		RB BLEACHING AND MORTALITY	ReefBase_2629	ReefBase Project (2007), ReefBase Coral Bleaching dataset, WorldFish Cent., Penang, Malaysia.//www.Reefbase.org, dataset set downloaded June 2011.		2002	March	Eastern Indo-Pacific	Pacific	Micronesia	American Samoa	Masefau, Tutuila	14.255°S	170.622°W	10 m (reef slope)		2.75
Acropora	Acroporidae	Acropora		RB BLEACHING AND MORTALITY	ReefBase_2630	ReefBase Project (2007), ReefBase Coral Bleaching dataset, WorldFish Cent., Penang, Malaysia.//www.Reefbase.org, dataset set downloaded June 2011.		2002	March	Eastern Indo-Pacific	Pacific	Micronesia	American Samoa	Aoa, Tutuila	14.258°S	170.5889°W	reefslope		2.75
Acropora	Acroporidae	Acropora		RB BLEACHING AND MORTALITY	ReefBase_2644	ReefBase Project (2007), ReefBase Coral Bleaching dataset, WorldFish Cent., Penang, Malaysia.//www.Reefbase.org, dataset set downloaded June 2011.		2002	March	Eastern Indo-Pacific	Pacific	Micronesia	American Samoa	Ofu Village, Ofu	14.173°S	169.634°W	2-12m		11
Acropora	Acroporidae	Acropora		RB BLEACHING AND MORTALITY	ReefBase_2666	ReefBase Project (2007), ReefBase Coral Bleaching dataset, WorldFish Cent., Penang, Malaysia.//www.Reefbase.org, dataset set downloaded June 2011.		1998	August	Central Indo-Pacific	Asia	Southeast Asia	Philippines	Bolinao, Pangasinan	16.37°N	119.87°E		up to 35°C, hotspot persisted for 7 months	46.75
Acropora	Acroporidae	Acropora		RB BLEACHING AND MORTALITY	ReefBase_2667	ReefBase Project (2007), ReefBase Coral Bleaching dataset, WorldFish Cent., Penang, Malaysia.//www.Reefbase.org, dataset set downloaded June 2011.		1998	August	Central Indo-Pacific	Asia	Southeast Asia	Philippines	Kalayaan Island Groups	11°N	114°E			38.5
Acropora	Acroporidae	Acropora		RB BLEACHING AND MORTALITY	ReefBase_2668	ReefBase Project (2007), ReefBase Coral Bleaching dataset, WorldFish Cent., Penang, Malaysia.//www.Reefbase.org, dataset set downloaded June 2011.		1998	August	Central Indo-Pacific	Asia	Southeast Asia	Philippines	North Palawan Shelf	10.4°N	119.17°E		>1.8°C temperature anomaly	46.75
Acropora	Acroporidae	Acropora		RB BLEACHING AND MORTALITY	ReefBase_2669	ReefBase Project (2007), ReefBase Coral Bleaching dataset, WorldFish Cent., Penang, Malaysia.//www.Reefbase.org, dataset set downloaded June 2011.		1998	August	Central Indo-Pacific	Asia	Southeast Asia	Philippines	Tubbataha Reefs, Sulu Sea.	8.72°N	119.8°E			46.75
Acropora	Acroporidae	Acropora		RB BLEACHING AND MORTALITY	ReefBase_2671	ReefBase Project (2007), ReefBase Coral Bleaching dataset, WorldFish Cent., Penang, Malaysia.//www.Reefbase.org, dataset set downloaded June 2011.		1995	May	Western Indo-Pacific	Asia	Southeast Asia	Thailand	Surin Islands	9.41°N	97.896°E	6m	exceeding seasonal maximum by 0.66°C	71.5
Acropora	Acroporidae	Acropora		RB BLEACHING AND MORTALITY	ReefBase_2672	ReefBase Project (2007), ReefBase Coral Bleaching dataset, WorldFish Cent., Penang, Malaysia.//www.Reefbase.org, dataset set downloaded June 2011.		1995	May	Western Indo-Pacific	Asia	Southeast Asia	Thailand	Similan Island	8.661°N	97.652°E	10m	exceeding seasonal maximum by 0.66°C	71.5
Acropora	Acroporidae	Acropora		RB BLEACHING AND MORTALITY	ReefBase_2673	ReefBase Project (2007), ReefBase Coral Bleaching dataset, WorldFish Cent., Penang, Malaysia.//www.Reefbase.org, dataset set downloaded June 2011.		1998	August	Temperate Northern Pacific	Asia	North and East Asia	Japan	Sesoko Island, Okinawa	26.639°N	127.857°E			71.5
Acropora	Acroporidae	Acropora		RB BLEACHING AND MORTALITY	ReefBase_372	ReefBase Project (2007), ReefBase Coral Bleaching dataset, WorldFish Cent., Penang, Malaysia.//www.Reefbase.org, dataset set downloaded June 2011.		1998		Western Indo-Pacific	Asia	South Asia	India	Kadmat	11.1343°N	72.7345°E			46.75
Acropora	Acroporidae	Acropora		RB BLEACHING AND MORTALITY	ReefBase_378	ReefBase Project (2007), ReefBase Coral Bleaching dataset, WorldFish Cent., Penang, Malaysia.//www.Reefbase.org, dataset set downloaded June 2011.		1998	July	Western Indo-Pacific	Asia	South Asia	Maldives	South Male Atoll	4.1197°N	73.4742°E			71.5
Acropora	Acroporidae	Acropora		RB BLEACHING AND MORTALITY	ReefBase_382	ReefBase Project (2007), ReefBase Coral Bleaching dataset, WorldFish Cent., Penang, Malaysia.//www.Reefbase.org, dataset set downloaded June 2011.		1998	May	Western Indo-Pacific	Middle East	Persian Gulf	Oman	Mirbat Peninsula	16.94°N	54.81°E		29.5-31.5°C	38.5
Acropora	Acroporidae	Acropora		RB BLEACHING AND MORTALITY	ReefBase_3881	ReefBase Project (2007), ReefBase Coral Bleaching dataset, WorldFish Cent., Penang, Malaysia.//www.Reefbase.org, dataset set downloaded June 2011.		2002	October	Eastern Indo-Pacific	Pacific	US Pacific Islands	Palmyra Atoll	Palmyra Atoll	5.869°N	162.071°W	reef flat		2.75
Acropora	Acroporidae	Acropora		RB BLEACHING AND MORTALITY	ReefBase_3882	ReefBase Project (2007), ReefBase Coral Bleaching dataset, WorldFish Cent., Penang, Malaysia.//www.Reefbase.org, dataset set downloaded June 2011.		2002	September	Eastern Indo-Pacific	Pacific	US Pacific Islands	Palmyra Atoll	Penguin Spit, South of Sand Island, Palmyra Atoll	5.869°N	162.071°W	shallow		2.75
Acropora - tabular	Acroporidae	Acropora		RB BLEACHING AND MORTALITY	ReefBase_3883	ReefBase Project (2007), ReefBase Coral Bleaching dataset, WorldFish Cent., Penang, Malaysia.//www.Reefbase.org, dataset set downloaded June 2011.		2002	April	Eastern Indo-Pacific	Pacific	Southeast and Central Pacific	French Polynesia	Tahiti - Trou du Souffleru	17.455°S	149.075°W			13.75
Acropora	Acroporidae	Acropora		RB BLEACHING AND MORTALITY	ReefBase_3904	ReefBase Project (2007), ReefBase Coral Bleaching dataset, WorldFish Cent., Penang, Malaysia.//www.Reefbase.org, dataset set downloaded June 2011.		2002	November	Central Indo-Pacific	Australia	Australia and Papua New Guinea	Australia	Garig Gunak Barlu National Park	11.22°S	132.23°E	1.5-4m	27-29°C	46.75
Acropora	Acroporidae	Acropora		RB BLEACHING AND MORTALITY	ReefBase_3913	ReefBase Project (2007), ReefBase Coral Bleaching dataset, WorldFish Cent., Penang, Malaysia.//www.Reefbase.org, dataset set downloaded June 2011.		2003	April	Western Indo-Pacific	Africa	Eastern Africa	Zanzibar Islands	Chumbe Island Marine Park	6.271°S	39.175°E			2.75
Acropora	Acroporidae	Acropora		RB BLEACHING AND MORTALITY	ReefBase_3914	ReefBase Project (2007), ReefBase Coral Bleaching dataset, WorldFish Cent., Penang, Malaysia.//www.Reefbase.org, dataset set downloaded June 2011.		2003	April	Western Indo-Pacific	Africa	Eastern Africa	Zanzibar Islands	Changu	6.426°S	39.346°E			2.75
Acropora	Acroporidae	Acropora		RB BLEACHING AND MORTALITY	ReefBase_3915	ReefBase Project (2007), ReefBase Coral Bleaching dataset, WorldFish Cent., Penang, Malaysia.//www.Reefbase.org, dataset set downloaded June 2011.		2003	April	Western Indo-Pacific	Africa	Eastern Africa	Zanzibar Islands	Bawe Island	6.246°S	39.166°E			2.75
Acropora	Acroporidae	Acropora		RB BLEACHING AND MORTALITY	ReefBase_3916	ReefBase Project (2007), ReefBase Coral Bleaching dataset, WorldFish Cent., Penang, Malaysia.//www.Reefbase.org, dataset set downloaded June 2011.		2003	April	Western Indo-Pacific	Africa	Eastern Africa	Zanzibar Islands	Kizimkizi	6.2742°S	39.2848°E			2.75
Acropora	Acroporidae	Acropora		RB BLEACHING AND MORTALITY	ReefBase_3921	ReefBase Project (2007), ReefBase Coral Bleaching dataset, WorldFish Cent., Penang, Malaysia.//www.Reefbase.org, dataset set downloaded June 2011.		2003	May	Western Indo-Pacific	Asia	South Asia	Maldives	Kuda Ambaraa(Vaavu atoll)	3.425°N	73.422°E	1-10m	around 30°C at 10am	13.75
Acropora	Acroporidae	Acropora		RB BLEACHING AND MORTALITY	ReefBase_3922	ReefBase Project (2007), ReefBase Coral Bleaching dataset, WorldFish Cent., Penang, Malaysia.//www.Reefbase.org, dataset set downloaded June 2011.		2003	May	Western Indo-Pacific	Asia	South Asia	Maldives	Wattaru(Vaavu atoll)	3.225°N	73.43°E	1-10m	around 30°C at 10am	13.75
Acropora	Acroporidae	Acropora		RB BLEACHING AND MORTALITY	ReefBase_3923	ReefBase Project (2007), ReefBase Coral Bleaching dataset, WorldFish Cent., Penang, Malaysia.//www.Reefbase.org, dataset set downloaded June 2011.		2003	May	Western Indo-Pacific	Asia	South Asia	Maldives	Foththeyo(Vaavu atoll)	3.448°N	73.754°E	1-10m	around 30°C at 10am	5.5
Acropora	Acroporidae	Acropora		RB BLEACHING AND MORTALITY	ReefBase_3985	ReefBase Project (2007), ReefBase Coral Bleaching dataset, WorldFish Cent., Penang, Malaysia.//www.Reefbase.org, dataset set downloaded June 2011.		1998	August	Central Indo-Pacific	Asia	Southeast Asia	Philippines	Hilarys Reef and Convention Reef, Danjugan Island, Negros Occidental	9.87°N	122.37°E	0-25m	31ºC	46.75
Acropora	Acroporidae	Acropora		RB BLEACHING AND MORTALITY	ReefBase_410	ReefBase Project (2007), ReefBase Coral Bleaching dataset, WorldFish Cent., Penang, Malaysia.//www.Reefbase.org, dataset set downloaded June 2011.		1998	February	Central Indo-Pacific	Australia	Australia and Papua New Guinea	Torres Strait & Great Barrier Reef	Orpheus Island	18.6587°S	146.4852°E			38.5
Acropora	Acroporidae	Acropora		RB BLEACHING AND MORTALITY	ReefBase_4112	ReefBase Project (2007), ReefBase Coral Bleaching dataset, WorldFish Cent., Penang, Malaysia.//www.Reefbase.org, dataset set downloaded June 2011.		2005	September	Tropical Atlantic	Americas	Eastern Caribbean	Virgin Islands (British)	Ginger Island (Alice in Wonderland - Dive Site)	18.3833°N	64.4833°W	55-80ft	30°C	38.5
Acropora	Acroporidae	Acropora		RB BLEACHING AND MORTALITY	ReefBase_467	ReefBase Project (2007), ReefBase Coral Bleaching dataset, WorldFish Cent., Penang, Malaysia.//www.Reefbase.org, dataset set downloaded June 2011.		2001	May	Central Indo-Pacific	Pacific	Micronesia	Northern Mariana Islands	Saipan, Northern Mariana Islands	15.2°N	145.7°E	5-30ft	29-31°C	13.75
Acropora	Acroporidae	Acropora		RB BLEACHING AND MORTALITY	ReefBase_469	ReefBase Project (2007), ReefBase Coral Bleaching dataset, WorldFish Cent., Penang, Malaysia.//www.Reefbase.org, dataset set downloaded June 2011.		2001	July	Central Indo-Pacific	Pacific	Micronesia	Northern Mariana Islands	Teteto Beach, Rota, Northern Mariana Islands	14.15°N	145.2°E			46.75
Acropora	Acroporidae	Acropora		RB BLEACHING AND MORTALITY	ReefBase_487	ReefBase Project (2007), ReefBase Coral Bleaching dataset, WorldFish Cent., Penang, Malaysia.//www.Reefbase.org, dataset set downloaded June 2011.		1998	May	Western Indo-Pacific	Africa	Southwest Indian Ocean	Comoros	Mayotte Island	12.7°S	45.2°E		31-32ºC	71.5
Acropora	Acroporidae	Acropora		RB BLEACHING AND MORTALITY	ReefBase_507	ReefBase Project (2007), ReefBase Coral Bleaching dataset, WorldFish Cent., Penang, Malaysia.//www.Reefbase.org, dataset set downloaded June 2011.		1998	May	Western Indo-Pacific	Asia	South Asia	Maldives	Central Atolls	3.25°N	73°E		31-33ºC	46.75
Acropora	Acroporidae	Acropora		RB BLEACHING AND MORTALITY	ReefBase_514	ReefBase Project (2007), ReefBase Coral Bleaching dataset, WorldFish Cent., Penang, Malaysia.//www.Reefbase.org, dataset set downloaded June 2011.		2000	April	Central Indo-Pacific	Pacific	Southwest Pacific	Fiji	S Beqa Lagoon, Viti Levu	18.43°S	178.07°E	1-8m	85.3-86.3ºF	38.5
Acropora	Acroporidae	Acropora		RB BLEACHING AND MORTALITY	ReefBase_516	ReefBase Project (2007), ReefBase Coral Bleaching dataset, WorldFish Cent., Penang, Malaysia.//www.Reefbase.org, dataset set downloaded June 2011.		2000	April	Central Indo-Pacific	Pacific	Southwest Pacific	Fiji	SE Beqa Lagoon, Viti Levu	18.43°S	178.09°E	1-8m	85.3-86.3ºF	38.5
Acropora	Acroporidae	Acropora		RB BLEACHING AND MORTALITY	ReefBase_517	ReefBase Project (2007), ReefBase Coral Bleaching dataset, WorldFish Cent., Penang, Malaysia.//www.Reefbase.org, dataset set downloaded June 2011.		2000	April	Central Indo-Pacific	Pacific	Southwest Pacific	Fiji	SW Beqa Lagoon, Viti Levu	18.42°S	178.02°E	1-3m	85.3-86.3ºF	46.75
Acropora	Acroporidae	Acropora		RB BLEACHING AND MORTALITY	ReefBase_518	ReefBase Project (2007), ReefBase Coral Bleaching dataset, WorldFish Cent., Penang, Malaysia.//www.Reefbase.org, dataset set downloaded June 2011.		2000	April	Central Indo-Pacific	Pacific	Southwest Pacific	Fiji	Suva Harbour	18.1333°S	178.4167°E		31.5ºC	46.75
Acropora	Acroporidae	Acropora		RB BLEACHING AND MORTALITY	ReefBase_519	ReefBase Project (2007), ReefBase Coral Bleaching dataset, WorldFish Cent., Penang, Malaysia.//www.Reefbase.org, dataset set downloaded June 2011.		2000	April	Central Indo-Pacific	Pacific	Southwest Pacific	Fiji	Rattail Passage	17°S	178°E		31ºC	46.75
Acropora	Acroporidae	Acropora		RB BLEACHING AND MORTALITY	ReefBase_579	ReefBase Project (2007), ReefBase Coral Bleaching dataset, WorldFish Cent., Penang, Malaysia.//www.Reefbase.org, dataset set downloaded June 2011.		1998		Western Indo-Pacific	Middle East	Red Sea - Gulf of Aden	Saudi Arabia	Rabigh	22.55°N	39.0333°E			71.5
Acropora	Acroporidae	Acropora		RB BLEACHING AND MORTALITY	ReefBase_589	ReefBase Project (2007), ReefBase Coral Bleaching dataset, WorldFish Cent., Penang, Malaysia.//www.Reefbase.org, dataset set downloaded June 2011.		1998	May	Western Indo-Pacific	Asia	South Asia	Maldives	Kuda Anbaraa, Felidhu	3.4833°N	73.4833°E		31-33ºC	46.75
Acropora	Acroporidae	Acropora		RB BLEACHING AND MORTALITY	ReefBase_593	ReefBase Project (2007), ReefBase Coral Bleaching dataset, WorldFish Cent., Penang, Malaysia.//www.Reefbase.org, dataset set downloaded June 2011.		1998	May	Western Indo-Pacific	Asia	South Asia	Maldives	Artificial Reef Structure 2.4km nw of the capital Male	4.1667°N	73.5°E	0.8-1.5m	31-33ºC	71.5
Acropora	Acroporidae	Acropora		RB BLEACHING AND MORTALITY	ReefBase_596	ReefBase Project (2007), ReefBase Coral Bleaching dataset, WorldFish Cent., Penang, Malaysia.//www.Reefbase.org, dataset set downloaded June 2011.		1998		Western Indo-Pacific	Africa	Eastern Africa	Tanzania	Tutia Reef, Mafia Island Marine Park	7.6667°S	40.6667°E	3m	3-5°C above normal	71.5
Acropora	Acroporidae	Acropora		RB BLEACHING AND MORTALITY	ReefBase_635	ReefBase Project (2007), ReefBase Coral Bleaching dataset, WorldFish Cent., Penang, Malaysia.//www.Reefbase.org, dataset set downloaded June 2011.		1998	May	Central Indo-Pacific	Australia	Australia and Papua New Guinea	Torres Strait & Great Barrier Reef	Cattle Bay, Orpheus Island	18.6587°S	146.4852°E			71.5
Acropora	Acroporidae	Acropora		RB BLEACHING AND MORTALITY	ReefBase_692	ReefBase Project (2007), ReefBase Coral Bleaching dataset, WorldFish Cent., Penang, Malaysia.//www.Reefbase.org, dataset set downloaded June 2011.		1998		Temperate Northern Pacific	Asia	North and East Asia	Japan	Sekisei Lagoon	24.3°N	124.1°E			46.75
Acropora	Acroporidae	Acropora		RB BLEACHING AND MORTALITY	ReefBase_70	ReefBase Project (2007), ReefBase Coral Bleaching dataset, WorldFish Cent., Penang, Malaysia.//www.Reefbase.org, dataset set downloaded June 2011.		1998	August	Western Indo-Pacific	Asia	South Asia	Maldives	South Male Atoll	3.9834°N	73.4262°E	30m	30°C	71.5
Acropora	Acroporidae	Acropora		RB BLEACHING AND MORTALITY	ReefBase_765	ReefBase Project (2007), ReefBase Coral Bleaching dataset, WorldFish Cent., Penang, Malaysia.//www.Reefbase.org, dataset set downloaded June 2011.		1998		Central Indo-Pacific	Australia	Australia and Papua New Guinea	Australia	Seringapatam Reef	13.65°S	122.0333°E			71.5
Acropora	Acroporidae	Acropora		RB BLEACHING AND MORTALITY	ReefBase_782	ReefBase Project (2007), ReefBase Coral Bleaching dataset, WorldFish Cent., Penang, Malaysia.//www.Reefbase.org, dataset set downloaded June 2011.		1998	August	Western Indo-Pacific	Middle East	Persian Gulf	United Arab Emirates	Abu Dhabi	24.45°N	54.3833°E		34ºC	71.5
Acropora	Acroporidae	Acropora		RB BLEACHING AND MORTALITY	ReefBase_783	ReefBase Project (2007), ReefBase Coral Bleaching dataset, WorldFish Cent., Penang, Malaysia.//www.Reefbase.org, dataset set downloaded June 2011.		1996	August	Western Indo-Pacific	Middle East	Persian Gulf	United Arab Emirates	Abu Dhabi	24.45°N	54.3833°E		34ºC	71.5
Acropora	Acroporidae	Acropora		RB BLEACHING AND MORTALITY	ReefBase_786	ReefBase Project (2007), ReefBase Coral Bleaching dataset, WorldFish Cent., Penang, Malaysia.//www.Reefbase.org, dataset set downloaded June 2011.		1998		Western Indo-Pacific	Africa	Southwest Indian Ocean	Comoros	Canzoni	12.3°S	43.8°E			46.75
Acropora	Acroporidae	Acropora		RB BLEACHING AND MORTALITY	ReefBase_788	ReefBase Project (2007), ReefBase Coral Bleaching dataset, WorldFish Cent., Penang, Malaysia.//www.Reefbase.org, dataset set downloaded June 2011.		1998		Western Indo-Pacific	Africa	Southwest Indian Ocean	Réunion	Corne Nord, St Leu Ville Reef	21.26°S	55.325°E			5.5
Acropora	Acroporidae	Acropora		RB BLEACHING AND MORTALITY	ReefBase_794	ReefBase Project (2007), ReefBase Coral Bleaching dataset, WorldFish Cent., Penang, Malaysia.//www.Reefbase.org, dataset set downloaded June 2011.		1998		Western Indo-Pacific	Asia	South Asia	Sri Lanka	Weligama	5.9667°N	80.4167°E	10m		46.75
Acropora	Acroporidae	Acropora		RB BLEACHING AND MORTALITY	ReefBase_795	ReefBase Project (2007), ReefBase Coral Bleaching dataset, WorldFish Cent., Penang, Malaysia.//www.Reefbase.org, dataset set downloaded June 2011.		1998		Western Indo-Pacific	Asia	South Asia	Sri Lanka	Rumassala	6.0167°N	80.25°E			46.75
Acropora	Acroporidae	Acropora		RB BLEACHING AND MORTALITY	ReefBase_806	ReefBase Project (2007), ReefBase Coral Bleaching dataset, WorldFish Cent., Penang, Malaysia.//www.Reefbase.org, dataset set downloaded June 2011.		1998		Central Indo-Pacific	Asia	Southeast Asia	Thailand	Sattahip	12.65°N	100.9°E			71.5
Acropora	Acroporidae	Acropora		RB BLEACHING AND MORTALITY	ReefBase_83	ReefBase Project (2007), ReefBase Coral Bleaching dataset, WorldFish Cent., Penang, Malaysia.//www.Reefbase.org, dataset set downloaded June 2011.		1998	August	Central Indo-Pacific	Asia	Southeast Asia	Philippines	Bolinao (northwest)	16.31°N	119.77°E	15	33-34ºC	38.5
Acropora	Acroporidae	Acropora		RB BLEACHING AND MORTALITY	ReefBase_84	ReefBase Project (2007), ReefBase Coral Bleaching dataset, WorldFish Cent., Penang, Malaysia.//www.Reefbase.org, dataset set downloaded June 2011.		1998	August	Central Indo-Pacific	Asia	Southeast Asia	Philippines	Puerto Galera (central Ph	13.54°N	120.76°E	15	33-34ºC	38.5
Acropora	Acroporidae	Acropora		RB BLEACHING AND MORTALITY	ReefBase_85	ReefBase Project (2007), ReefBase Coral Bleaching dataset, WorldFish Cent., Penang, Malaysia.//www.Reefbase.org, dataset set downloaded June 2011.		1998	August	Central Indo-Pacific	Asia	Southeast Asia	Philippines	Palawan area	9.0889°N	118.2272°E	15	33-34ºC	38.5
Acropora	Acroporidae	Acropora		RB BLEACHING AND MORTALITY	ReefBase_86	ReefBase Project (2007), ReefBase Coral Bleaching dataset, WorldFish Cent., Penang, Malaysia.//www.Reefbase.org, dataset set downloaded June 2011.		1998	August	Western Indo-Pacific	Middle East	Red Sea - Gulf of Aden	Saudi Arabia	Arabian Gulf - Four nearshore patch reefs	27.3107°N	49.5072°E		35.2-35.9ºC	71.5
Agaricia agaricites	Agariciidae	Agaricia	agaricites	BLAGRRA	BLAGRRA_BAR2006A	Marks, K.W. and J.C. Lang, BLAGRRA Database, version (09/2006). 2007.	LC	2006	January	Tropical Atlantic	Americas	Caribbean	Barbados	various sites throughout Barbados	13.07-13.21°N	59.60-59.65°W	3-19.8m		71.9337
Agaricia agaricites	Agariciidae	Agaricia	agaricites	BLAGRRA	BLAGRRA_BAR2006B	Marks, K.W. and J.C. Lang, BLAGRRA Database, version (09/2006). 2007.	LC	2006	May	Tropical Atlantic	Americas	Caribbean	Barbados	various sites throughout Barbados	13.07-13.21°N	59.60- 59.65°W	4.1-18.7m		46.0234
Agaricia agaricites	Agariciidae	Agaricia	agaricites	BLAGRRA	BLAGRRA_MAR2006A	Marks, K.W. and J.C. Lang, BLAGRRA Database, version (09/2006). 2007.	LC	2006	January	Tropical Atlantic	Americas	Caribbean	Martinique	various sites throughout Martinique	14.45-14.81°N	60.91-61.23°W	6.3-13.5m		90.7483
Agaricia agaricites	Agariciidae	Agaricia	agaricites	BLAGRRA	BLAGRRA_MAR2006B	Marks, K.W. and J.C. Lang, BLAGRRA Database, version (09/2006). 2007.	LC	2006	May	Tropical Atlantic	Americas	Caribbean	Martinique	various sites throughout Martinique	14.45-14.66°N	60.91-61.16°W	9.2-11.9m		56.4
Agaricia agaricites	Agariciidae	Agaricia	agaricites	LITERATURE	McClanahan2009	McClanahan, T. R., E. Weil, J. Cortes, A. H. Baird, M. Ateweberhan (2009). “Consequences of Coral Bleaching for Sessile Reef organisms” in M.J.H. van Oppen, J.M. Lough (eds.) Coral Bleaching Ecological Studies 205: 121-138	LC	1983-2005		Tropical Atlantic	Americas	Caribbean		various locations throughout the Caribbean					35.75
Agaricia agaricites	Agariciidae	Agaricia	agaricites	LITERATURE	Wilkinson2008Cayman	(Cayman) Wilkinson C., Souter., D (eds.) (2008). Status of the Caribbean coral reefs after bleaching and hurricanes in 2005. Global Coral reef Monitoring Network, and Reef and Rainforest Research Center, Townsville pp152	LC	2005	August	Tropical Atlantic	Americas	US Caribbean	Cayman Islands	Little Cayman	19.30° N	80.30° W			13.75
Agaricia agaricites	Agariciidae	Agaricia	agaricites	LITERATURE	Wilkinson2008Turks&Caicos	(Turks and Caicos) Wilkinson C., Souter., D (eds.) (2008). Status of the Caribbean coral reefs after bleaching and hurricanes in 2005. Global Coral reef Monitoring Network, and Reef and Rainforest Research Center, Townsville pp152	LC	2005	September - December	Tropical Atlantic	Americas	Northern Caribbean	Turks and Caicos Islands	Warhead, Fishbowl, and Tuckers reefs	21.30° N	71.30° W			13.75
Agaricia agaricites	Agariciidae	Agaricia	agaricites	LITERATURE	Wilkinson2008USVI	(USVI) Wilkinson C., Souter., D (eds.) (2008). Status of the Caribbean coral reefs after bleaching and hurricanes in 2005. Global Coral reef Monitoring Network, and Reef and Rainforest Research Center, Townsville pp152	LC	2005	August - November	Tropical Atlantic	Americas	US Caribbean	Virgin Islands (US)	Virgin Islands	18.20° N	64.50° W		29.5°C	71.5
Agaricia agaricites	Agariciidae	Agaricia	agaricites	LITERATURE	Wilkinson2008Venezuela	(Venezuela) Wilkinson C., Souter., D (eds.) (2008). Status of the Caribbean coral reefs after bleaching and hurricanes in 2005. Global Coral reef Monitoring Network, and Reef and Rainforest Research Center, Townsville pp152	LC	2005	November - December	Tropical Atlantic	Americas	Southern Tropical America	Venezuela	Parque Nacional Morrocoy	08° N	66° W		>27°C	13.75
Agaricia agaricites	Agariciidae	Agaricia	agaricites	LITERATURE	Winter1998	Winter, A., R. S. Appeldoorn, A. Bruckner, E. H. Williams Jr., C. Coenaga (1998). “Sea surface temperatures and coral bleaching off La Parguera Puerto Rico (northeastern Caribbean Sea).” Coral Reefs 17: 377-382	LC	1995	May - July	Tropical Atlantic	Americas	US Caribbean	Puerto Rico	La Parguera	17°58.27822'N	67°3.03028'W	up to 10m	>30°C with a sharp peak of 31.7°C in July	13.75
Agaricia agaricites	Agariciidae	Agaricia	agaricites	RB BLEACHING AND MORTALITY	ReefBase_2555	ReefBase Project (2007), ReefBase Coral Bleaching dataset, WorldFish Cent., Penang, Malaysia.//www.Reefbase.org, dataset set downloaded June 2011.	LC	1987	December	Tropical Atlantic	Americas	Southern Tropical America	Venezuela	Punta Tucacas, Morrocoy	10.85°N	68.21°W	0.5-10.0		2.75
Agaricia agaricites	Agariciidae	Agaricia	agaricites	RB BLEACHING AND MORTALITY	ReefBase_3943	ReefBase Project (2007), ReefBase Coral Bleaching dataset, WorldFish Cent., Penang, Malaysia.//www.Reefbase.org, dataset set downloaded June 2011.	LC	2003	September	Tropical Atlantic	Americas	US Caribbean	Virgin Islands (US)	Virgin Islands National Park, in St. John, USVI	18.322°N	64.752°W	6-17m	28.5°C on September 4, and 29.8°C on October 2	2.75
Agaricia agaricites	Agariciidae	Agaricia	agaricites	RB BLEACHING AND MORTALITY	ReefBase_4075	ReefBase Project (2007), ReefBase Coral Bleaching dataset, WorldFish Cent., Penang, Malaysia.//www.Reefbase.org, dataset set downloaded June 2011.	LC	2005	September	Tropical Atlantic	Americas	Northern Caribbean	Cuba	Cayo Anclitas (Jardines de la Reina Archipelago)	20.817°N	78.972°W	1-12m	31ºC at 12m	2.75
Agaricia fragilis	Agariciidae	Agaricia	fragilis	LITERATURE	McClanahan2009	McClanahan, T. R., E. Weil, J. Cortes, A. H. Baird, M. Ateweberhan (2009). “Consequences of Coral Bleaching for Sessile Reef organisms” in M.J.H. van Oppen, J.M. Lough (eds.) Coral Bleaching Ecological Studies 205: 121-138	DD	1983-2005		Tropical Atlantic	Americas	Caribbean		various locations throughout the Caribbean					2.75
Agaricia fragilis	Agariciidae	Agaricia	fragilis	RB BLEACHING AND MORTALITY	ReefBase_3939	ReefBase Project (2007), ReefBase Coral Bleaching dataset, WorldFish Cent., Penang, Malaysia.//www.Reefbase.org, dataset set downloaded June 2011.	DD	2003	August	Tropical Atlantic	Americas	Northern Caribbean	Bermuda	Outer rim reef, 15 km to the North of the island	32.471°N	64.837°W		high temperature	13.75
Agaricia fragilis	Agariciidae	Agaricia	fragilis	RB BLEACHING AND MORTALITY	ReefBase_3965	ReefBase Project (2007), ReefBase Coral Bleaching dataset, WorldFish Cent., Penang, Malaysia.//www.Reefbase.org, dataset set downloaded June 2011.	DD	2003	August	Tropical Atlantic	Americas	Northern Caribbean	Bermuda	North Reef Rim	32.33°N	64.83°W	2-8m	28.9°C on 28/08/2003, max 30°C, 26.7°C on 19/09/2003	5.5
Agaricia grahamae	Agariciidae	Agaricia	grahamae	LITERATURE	McClanahan2009	McClanahan, T. R., E. Weil, J. Cortes, A. H. Baird, M. Ateweberhan (2009). “Consequences of Coral Bleaching for Sessile Reef organisms” in M.J.H. van Oppen, J.M. Lough (eds.) Coral Bleaching Ecological Studies 205: 121-138	LC	1983-2005		Tropical Atlantic	Americas	Caribbean		various locations throughout the Caribbean					2.75
Agaricia grahamae	Agariciidae	Agaricia	grahamae	RB BLEACHING AND MORTALITY	ReefBase_4104	ReefBase Project (2007), ReefBase Coral Bleaching dataset, WorldFish Cent., Penang, Malaysia.//www.Reefbase.org, dataset set downloaded June 2011.	LC	2005	September	Tropical Atlantic	Americas	Southern Tropical America	Colombia	Isla de San Andrés (Caribbean Sea)	12.466°N	81.65°W	0-30m		2.75
Agaricia humilis	Agariciidae	Agaricia	humilis	LITERATURE	McClanahan2009	McClanahan, T. R., E. Weil, J. Cortes, A. H. Baird, M. Ateweberhan (2009). “Consequences of Coral Bleaching for Sessile Reef organisms” in M.J.H. van Oppen, J.M. Lough (eds.) Coral Bleaching Ecological Studies 205: 121-138	LC	1983-2005		Tropical Atlantic	Americas	Caribbean		various locations throughout the Caribbean					11
Agaricia lamarcki	Agariciidae	Agaricia	lamarcki	BLAGRRA	BLAGRRA_BAR2006A	Marks, K.W. and J.C. Lang, BLAGRRA Database, version (09/2006). 2007.	VU	2006	January	Tropical Atlantic	Americas	Caribbean	Barbados	various sites throughout Barbados	13.07-13.21°N	59.60-59.65°W	3-19.8m		93.01
Agaricia lamarcki	Agariciidae	Agaricia	lamarcki	BLAGRRA	BLAGRRA_BAR2006B	Marks, K.W. and J.C. Lang, BLAGRRA Database, version (09/2006). 2007.	VU	2006	May	Tropical Atlantic	Americas	Caribbean	Barbados	various sites throughout Barbados	13.07-13.21°N	59.60- 59.65°W	4.1-18.7m		0.4
Agaricia lamarcki	Agariciidae	Agaricia	lamarcki	BLAGRRA	BLAGRRA_MAR2006A	Marks, K.W. and J.C. Lang, BLAGRRA Database, version (09/2006). 2007.	VU	2006	January	Tropical Atlantic	Americas	Caribbean	Martinique	various sites throughout Martinique	14.45-14.81°N	60.91-61.23°W	6.3-13.5m		6.625
Agaricia lamarcki	Agariciidae	Agaricia	lamarcki	BLAGRRA	BLAGRRA_MAR2006B	Marks, K.W. and J.C. Lang, BLAGRRA Database, version (09/2006). 2007.	VU	2006	May	Tropical Atlantic	Americas	Caribbean	Martinique	various sites throughout Martinique	14.45-14.66°N	60.91-61.16°W	9.2-11.9m		5.26667
Agaricia lamarcki	Agariciidae	Agaricia	lamarcki	LITERATURE	McClanahan2009	McClanahan, T. R., E. Weil, J. Cortes, A. H. Baird, M. Ateweberhan (2009). “Consequences of Coral Bleaching for Sessile Reef organisms” in M.J.H. van Oppen, J.M. Lough (eds.) Coral Bleaching Ecological Studies 205: 121-138	VU	1983-2005		Tropical Atlantic	Americas	Caribbean		various locations throughout the Caribbean					11
Agaricia lamarcki	Agariciidae	Agaricia	lamarcki	RB BLEACHING AND MORTALITY	ReefBase_2553	ReefBase Project (2007), ReefBase Coral Bleaching dataset, WorldFish Cent., Penang, Malaysia.//www.Reefbase.org, dataset set downloaded June 2011.	VU	1987	September	Tropical Atlantic	Americas	Northern Caribbean	Jamaica	Discovery bay	18.4794°N	77.3287°W		max 30.5°C (average monthly mean in October 1987 was 30°C)	38.5
Agaricia lamarcki	Agariciidae	Agaricia	lamarcki	RB BLEACHING AND MORTALITY	ReefBase_386	ReefBase Project (2007), ReefBase Coral Bleaching dataset, WorldFish Cent., Penang, Malaysia.//www.Reefbase.org, dataset set downloaded June 2011.	VU	1998	November	Tropical Atlantic	Americas	Mesoamerica	Belize	Channel Cay, Central Lagoon	16.63°N	88.13°W		28.5-29.8°C	46.75
Agaricia lamarcki	Agariciidae	Agaricia	lamarcki	RB BLEACHING AND MORTALITY	ReefBase_4104	ReefBase Project (2007), ReefBase Coral Bleaching dataset, WorldFish Cent., Penang, Malaysia.//www.Reefbase.org, dataset set downloaded June 2011.	VU	2005	September	Tropical Atlantic	Americas	Southern Tropical America	Colombia	Isla de San Andrés (Caribbean Sea)	12.466°N	81.65°W	0-30m		2.75
Agaricia tenuifolia	Agariciidae	Agaricia	tenuifolia	LITERATURE	McClanahan2009	McClanahan, T. R., E. Weil, J. Cortes, A. H. Baird, M. Ateweberhan (2009). “Consequences of Coral Bleaching for Sessile Reef organisms” in M.J.H. van Oppen, J.M. Lough (eds.) Coral Bleaching Ecological Studies 205: 121-138	NT	1983-2005		Tropical Atlantic	Americas	Caribbean		various locations throughout the Caribbean					35.75
Agaricia tenuifolia	Agariciidae	Agaricia	tenuifolia	RB BLEACHING AND MORTALITY	ReefBase_2555	ReefBase Project (2007), ReefBase Coral Bleaching dataset, WorldFish Cent., Penang, Malaysia.//www.Reefbase.org, dataset set downloaded June 2011.	NT	1987	December	Tropical Atlantic	Americas	Southern Tropical America	Venezuela	Punta Tucacas, Morrocoy	10.85°N	68.21°W	0.5-10.0		2.75
Agaricia tenuifolia	Agariciidae	Agaricia	tenuifolia	RB BLEACHING AND MORTALITY	ReefBase_386	ReefBase Project (2007), ReefBase Coral Bleaching dataset, WorldFish Cent., Penang, Malaysia.//www.Reefbase.org, dataset set downloaded June 2011.	NT	1998	November	Tropical Atlantic	Americas	Mesoamerica	Belize	Channel Cay, Central Lagoon	16.63°N	88.13°W		28.5-29.8°C	71.5
Agaricia tenuifolia	Agariciidae	Agaricia	tenuifolia	RB BLEACHING AND MORTALITY	ReefBase_3941	ReefBase Project (2007), ReefBase Coral Bleaching dataset, WorldFish Cent., Penang, Malaysia.//www.Reefbase.org, dataset set downloaded June 2011.	NT	2003	September	Tropical Atlantic	Americas	Mesoamerica	Mexico	Between Puerto Morelos and Cancun (NE YucatÃ¡n, MÃ©xico)	20.833°N	86.868°W	1m-4m	29.3°C - 31.1°C (at 0.5m)	11
Agaricia tenuifolia	Agariciidae	Agaricia	tenuifolia	RB BLEACHING AND MORTALITY	ReefBase_3975	ReefBase Project (2007), ReefBase Coral Bleaching dataset, WorldFish Cent., Penang, Malaysia.//www.Reefbase.org, dataset set downloaded June 2011.	NT	1987	September	Tropical Atlantic	Americas	US Caribbean	St. Croix	Cane Bay	17.684°N	64.739°W	8-10m		5.5
Agaricia tenuifolia	Agariciidae	Agaricia	tenuifolia	RB BLEACHING AND MORTALITY	ReefBase_3980	ReefBase Project (2007), ReefBase Coral Bleaching dataset, WorldFish Cent., Penang, Malaysia.//www.Reefbase.org, dataset set downloaded June 2011.	NT	1987	August	Tropical Atlantic	Americas	US Caribbean	Florida (USA)	Elkhorn Control	25.393°N	80.168°W	3m	23.5°C in March 1988	2.75
Agaricia tenuifolia	Agariciidae	Agaricia	tenuifolia	RB BLEACHING AND MORTALITY	ReefBase_3981	ReefBase Project (2007), ReefBase Coral Bleaching dataset, WorldFish Cent., Penang, Malaysia.//www.Reefbase.org, dataset set downloaded June 2011.	NT	1987	August	Tropical Atlantic	Americas	US Caribbean	Florida (USA)	Molasses	25°N	80.372°W	7-10m	23.5°C in March 1988	13.75
Agaricia tenuifolia	Agariciidae	Agaricia	tenuifolia	RB BLEACHING AND MORTALITY	ReefBase_4078	ReefBase Project (2007), ReefBase Coral Bleaching dataset, WorldFish Cent., Penang, Malaysia.//www.Reefbase.org, dataset set downloaded June 2011.	NT	2005	August	Tropical Atlantic	Americas	Southern Tropical America	Colombia	Islas del Rosario(Caribbean Sea)	10.012°N	75.617°W	0-12m		38.5
Agaricia tenuifolia	Agariciidae	Agaricia	tenuifolia	RB BLEACHING AND MORTALITY	ReefBase_4079	ReefBase Project (2007), ReefBase Coral Bleaching dataset, WorldFish Cent., Penang, Malaysia.//www.Reefbase.org, dataset set downloaded June 2011.	NT	2005	August	Tropical Atlantic	Americas	Southern Tropical America	Colombia	Islas de San Bernardo(Caribbean Sea)	9.65°N	74.67°W	1-15m		13.75
Agaricia tenuifolia	Agariciidae	Agaricia	tenuifolia	RB BLEACHING AND MORTALITY	ReefBase_498	ReefBase Project (2007), ReefBase Coral Bleaching dataset, WorldFish Cent., Penang, Malaysia.//www.Reefbase.org, dataset set downloaded June 2011.	NT	1998	October	Tropical Atlantic	Americas	Mesoamerica	Belize	Central Shelf Lagoon	16.6°N	88.2°W			71.5
Agaricia tenuifolia	Agariciidae	Agaricia	tenuifolia	RB BLEACHING AND MORTALITY	ReefBase_499	ReefBase Project (2007), ReefBase Coral Bleaching dataset, WorldFish Cent., Penang, Malaysia.//www.Reefbase.org, dataset set downloaded June 2011.	NT	1998	October	Tropical Atlantic	Americas	Mesoamerica	Belize	Curlew Bank, south of Carrie Bow Cay	16.77°N	88.07°W	3-6m		46.75
Agaricia tenuifolia	Agariciidae	Agaricia	tenuifolia	RB BLEACHING AND MORTALITY	ReefBase_588	ReefBase Project (2007), ReefBase Coral Bleaching dataset, WorldFish Cent., Penang, Malaysia.//www.Reefbase.org, dataset set downloaded June 2011.	NT	1999	January	Tropical Atlantic	Americas	Mesoamerica	Belize	Southern Belize	16.2°N	88.35°W			71.5
Agaricia undata	Agariciidae	Agaricia	undata	LITERATURE	McClanahan2009	McClanahan, T. R., E. Weil, J. Cortes, A. H. Baird, M. Ateweberhan (2009). “Consequences of Coral Bleaching for Sessile Reef organisms” in M.J.H. van Oppen, J.M. Lough (eds.) Coral Bleaching Ecological Studies 205: 121-138	DD	1983-2005		Tropical Atlantic	Americas	Caribbean		various locations throughout the Caribbean					2.75
Agaricia undata	Agariciidae	Agaricia	undata	RB BLEACHING AND MORTALITY	ReefBase_4104	ReefBase Project (2007), ReefBase Coral Bleaching dataset, WorldFish Cent., Penang, Malaysia.//www.Reefbase.org, dataset set downloaded June 2011.	DD	2005	September	Tropical Atlantic	Americas	Southern Tropical America	Colombia	Isla de San Andrés (Caribbean Sea)	12.466°N	81.65°W	0-30m		2.75
Agaricia	Agariciidae	Agaricia		BLAGRRA	BLAGRRA_MAR2006B	Marks, K.W. and J.C. Lang, BLAGRRA Database, version (09/2006). 2007.		2006	May	Tropical Atlantic	Americas	Caribbean	Martinique	various sites throughout Martinique	14.45-14.66°N	60.91-61.16°W	9.2-11.9m		25
Agaricia	Agariciidae	Agaricia		LITERATURE	Lang1988 DeepReef	Lang, J.C. Depth- and Habitat- Related Bleaching of Zooxanthellate Reef Organisms Near Lee Stocking Island, Exuma Cays, Bahamas. in 6th International Coral Reef Symposium. 1988. Australia.		1987-1988	October 1987 - January 1988	Tropical Atlantic	Americas	Northern Caribbean	Bahamas	Deep Reef			24-33m	32°C max	66
Agaricia	Agariciidae	Agaricia		LITERATURE	Lang1988 Norman'sPondCay	Lang, J.C. Depth- and Habitat- Related Bleaching of Zooxanthellate Reef Organisms Near Lee Stocking Island, Exuma Cays, Bahamas. in 6th International Coral Reef Symposium. 1988. Australia.		1987-1988	October 1987 - January 1988	Tropical Atlantic	Americas	Northern Caribbean	Bahamas	Norman's Pond Cay			1-6m	32°C max	52.6
Agaricia	Agariciidae	Agaricia		LITERATURE	Lang1988 PerryReef	Lang, J.C. Depth- and Habitat- Related Bleaching of Zooxanthellate Reef Organisms Near Lee Stocking Island, Exuma Cays, Bahamas. in 6th International Coral Reef Symposium. 1988. Australia.		1987-1988	October 1987 - January 1988	Tropical Atlantic	Americas	Northern Caribbean	Bahamas	Perry Reef			11-14m	32°C max	63.8
Agaricia	Agariciidae	Agaricia		LITERATURE	Oxenford2008	Oxenford, H.A., et al., Quantitative observations of a major coral bleaching event in Barbados, Southeastern Caribbean. Climatic Change, 2008. 87(3-4): p. 435-449.		2005-2006	September - October	Tropical Atlantic	Americas	Caribbean	Barbados	Maycocks, North Bellairs, Batts Rock, Atlantis, Coconut Court, Welcome Inn	13°05' N	59°37' W	3-22m	30-31°C	56.1278
Agaricia	Agariciidae	Agaricia		LITERATURE	Waddell2008	Waddell, J.E., and A.M. Clarke (eds.) (2008). The State of Coral Reef Ecosystems of the United States and Pacific Freely Associated States: 2008. NOAA Technical Memorandum NOS NCCOS 73. NOAA/ NCCOS Center for Coastal Monitoring and Assessment's Biogeography Team. Silver Spring MD. 569 pp.		2005	December	Tropical Atlantic	Americas	US Caribbean	Puerto Rico	Puerto Rico	18°N	66.5°W	Up to 30m	31.8ºC at 30 m depths, up to 33.1ºC at reef crests	73.494
Agaricia	Agariciidae	Agaricia		LITERATURE	Wilkinson2008Jamaica	(Jamaica) Wilkinson C., Souter., D (eds.) (2008). Status of the Caribbean coral reefs after bleaching and hurricanes in 2005. Global Coral reef Monitoring Network, and Reef and Rainforest Research Center, Townsville pp152		2005	August - October	Tropical Atlantic	Americas	Northern Caribbean	Jamaica	Jamaica	18.15° N	77.30° W			38.5
Agaricia	Agariciidae	Agaricia		RB BLEACHING AND MORTALITY	ReefBase_4074	ReefBase Project (2007), ReefBase Coral Bleaching dataset, WorldFish Cent., Penang, Malaysia.//www.Reefbase.org, dataset set downloaded June 2011.		2005	September	Tropical Atlantic	Americas	Northern Caribbean	Cuba	María la Gorda (West end of Cuba)	21.799°N	84.522°W	18-25m		2.75
Agaricia	Agariciidae	Agaricia		RB BLEACHING AND MORTALITY	ReefBase_4101	ReefBase Project (2007), ReefBase Coral Bleaching dataset, WorldFish Cent., Penang, Malaysia.//www.Reefbase.org, dataset set downloaded June 2011.		2005	September	Tropical Atlantic	Americas	Northern Caribbean	Cuba	East of Bahía de Cochinos	22.16629°N	81.13785°W	3-25m	33ºC	11
Agaricia	Agariciidae	Agaricia		RB BLEACHING AND MORTALITY	ReefBase_4110	ReefBase Project (2007), ReefBase Coral Bleaching dataset, WorldFish Cent., Penang, Malaysia.//www.Reefbase.org, dataset set downloaded June 2011.		2005	September	Tropical Atlantic	Americas	Eastern Caribbean	Virgin Islands (British)	Hans Creek, Beef Island	18.433°N	64.5167°W	10-25ft	30ºC	38.5
Agaricia	Agariciidae	Agaricia		RB BLEACHING AND MORTALITY	ReefBase_4111	ReefBase Project (2007), ReefBase Coral Bleaching dataset, WorldFish Cent., Penang, Malaysia.//www.Reefbase.org, dataset set downloaded June 2011.		2005	September	Tropical Atlantic	Americas	Eastern Caribbean	Virgin Islands (British)	Peter Island (Great Harbour West- Dive Site)	18.35°N	64.5833°W	45-50ft.	30ºC	38.5
Agaricia	Agariciidae	Agaricia		RB BLEACHING AND MORTALITY	ReefBase_4112	ReefBase Project (2007), ReefBase Coral Bleaching dataset, WorldFish Cent., Penang, Malaysia.//www.Reefbase.org, dataset set downloaded June 2011.		2005	September	Tropical Atlantic	Americas	Eastern Caribbean	Virgin Islands (British)	Ginger Island (Alice in Wonderland - Dive Site)	18.3833°N	64.4833°W	55-80ft	30°C	38.5
Agaricia	Agariciidae	Agaricia		RB BLEACHING AND MORTALITY	ReefBase_4317	ReefBase Project (2007), ReefBase Coral Bleaching dataset, WorldFish Cent., Penang, Malaysia.//www.Reefbase.org, dataset set downloaded June 2011.		2005	October	Tropical Atlantic	Americas	Northern Caribbean	Cuba	Cayo Guillermo (central northern Cuba)	22.63292°N	78.64609°W	2-3 m and 15m		46.75
Agaricia	Agariciidae	Agaricia		RB BLEACHING AND MORTALITY	ReefBase_4322	ReefBase Project (2007), ReefBase Coral Bleaching dataset, WorldFish Cent., Penang, Malaysia.//www.Reefbase.org, dataset set downloaded June 2011.		2005	October	Tropical Atlantic	Americas	Northern Caribbean	Cuba	Cayo Anclitas (Jardines de la Reina Archipelago).	20.81761°N	78.9722°W	15-30m		35.75
Alveopora	Poritidae	Alveopora		LITERATURE	Baird(PalmIsland) LPB	Marshall, P.A. and A.H. Baird, Bleaching of corals on the Great Barrier Reef: differential susceptibilities among taxa. Coral Reefs, 2000. 19(2): p. 155-163.		1998	March (~6weeks after bleaching was first observed)	Central Indo-Pacific	Australia	Australia and Papua New Guinea	Australia/GBR	Little Pioneer Bay (Palm Islands); Central GBR	18°46'S	146°15'E	2-7m	> 31°C	4
Alveopora	Poritidae	Alveopora		LITERATURE	Floros 2004 2MR	(2-MR) Floros, C.D., M.J. Samways, and B. Armstrong, Taxonomic patterns of bleaching within a South African coral assemblage. Biodiversity and Conservation, 2004. 13(6): p. 1175-1194.		2000-2001	December 2000 - October 2001	Temperate Southern Africa	Africa	Eastern Africa	South Africa	Sodwana Bay	27°31.2' S	32°41.3' E	10-15m	up to 1.8°C higher than normal	50
Alveopora	Poritidae	Alveopora		LITERATURE	McClanahan2007	McClanahan, T.R., et al., Western Indian Ocean coral communities: bleaching responses and susceptibility to extinction. Marine Ecology-Progress Series, 2007. 337: p. 1-13.		1998-2005		Western Indo-Pacific	Africa	Southwest Indian Ocean	Mauritius, Madagascar, southern Indian Ocean	study sites covered ~35° latitude and ~52° longitude, representing eight countries (southern Kenya, Tanzania, central and southern Mozambique, northern South Africa, northeast Madagascar, western Réunion, the Seychelles and the central atolls of the Maldives)			<15m, usually <3m		21.9241
Caulastrea furcata	Faviidae	Caulastrea	furcata	LITERATURE	Bruno2001	Bruno, J. F., C. E. Siddon, et al. (2001). "El Nino related coral bleaching in Palau, Western Caroline Islands." Coral Reefs 20(2): 127-136.	LC	1998	September - November	Central Indo-Pacific	Pacific	Micronesia	Palau	Western Caroline Islands, Palau	7°N	134°E	3-40m	31°C (which was 1-1.25°C higher than long-term maximum monthly means)	0
Caulastrea furcata	Faviidae	Caulastrea	furcata	TNC	TNC2002	Done, T.J., et al., Testing bleaching resistance hypotheses for the 2002 Great Barrier Reef bleaching event. 2002, Australian Institute of Marine Science: Townsville. p. 106.	LC	2002	June - August	Central Indo-Pacific	Australia	Australia and Papua New Guinea	Australia	Entire GBR			3-9m		9.093
Caulastrea	Faviidae	Caulastrea		RB BLEACHING AND MORTALITY	ReefBase_514	ReefBase Project (2007), ReefBase Coral Bleaching dataset, WorldFish Cent., Penang, Malaysia.//www.Reefbase.org, dataset set downloaded June 2011.		2000	April	Central Indo-Pacific	Pacific	Southwest Pacific	Fiji	S Beqa Lagoon, Viti Levu	18.43°S	178.07°E	1-8m	85.3-86.3ºF	38.5
Caulastrea	Faviidae	Caulastrea		RB BLEACHING AND MORTALITY	ReefBase_516	ReefBase Project (2007), ReefBase Coral Bleaching dataset, WorldFish Cent., Penang, Malaysia.//www.Reefbase.org, dataset set downloaded June 2011.		2000	April	Central Indo-Pacific	Pacific	Southwest Pacific	Fiji	SE Beqa Lagoon, Viti Levu	18.43°S	178.09°E	1-8m	85.3-86.3ºF	38.5
Caulastrea	Faviidae	Caulastrea		RB BLEACHING AND MORTALITY	ReefBase_517	ReefBase Project (2007), ReefBase Coral Bleaching dataset, WorldFish Cent., Penang, Malaysia.//www.Reefbase.org, dataset set downloaded June 2011.		2000	April	Central Indo-Pacific	Pacific	Southwest Pacific	Fiji	SW Beqa Lagoon, Viti Levu	18.42°S	178.02°E	1-3m	85.3-86.3ºF	46.75
Coeloseris mayeri	Agariciidae	Coeloseris	mayeri	LITERATURE	Brown1990South Pari island	(South Pari) Brown, B. E., Suharsono (1990). “Damage and recovery of coral reefs affected by El Nino related seawater warming in the Thousand Islands, Indonesia.” Coral Reefs 8: 163-170	LC	1983	April	Central Indo-Pacific	Asia	Southeast Asia	Indonesia	South Pari Island, Thousand Islands	5°36'S	106°33'E	up to 20m	>33°C	35.75
Coeloseris mayeri	Agariciidae	Coeloseris	mayeri	LITERATURE	Brown1990South Tikus Island	(Tikus island) Brown, B. E., Suharsono (1990). “Damage and recovery of coral reefs affected by El Nino related seawater warming in the Thousand Islands, Indonesia.” Coral Reefs 8: 163-170	LC	1983	April	Central Indo-Pacific	Asia	Southeast Asia	Indonesia	South Tikus Island, Thousand Islands	5°36'S	106°33'E	up to 20m	>33°C	35.75
Coeloseris mayeri	Agariciidae	Coeloseris	mayeri	RB BLEACHING AND MORTALITY	ReefBase_2543	ReefBase Project (2007), ReefBase Coral Bleaching dataset, WorldFish Cent., Penang, Malaysia.//www.Reefbase.org, dataset set downloaded June 2011.	LC	1995	May	Western Indo-Pacific	Asia	Southeast Asia	Thailand	Phuket	8°N	98.33°E	Reef flat and fore reef slope	exceeding 30.1°C	38.5
Coeloseris mayeri	Agariciidae	Coeloseris	mayeri	TNC	TNC2002	Done, T.J., et al., Testing bleaching resistance hypotheses for the 2002 Great Barrier Reef bleaching event. 2002, Australian Institute of Marine Science: Townsville. p. 106.	LC	2002	June - August	Central Indo-Pacific	Australia	Australia and Papua New Guinea	Australia	Entire GBR			3-9m		33.8372
Coscinaraea columna	Siderastreidae	Coscinaraea	columna	TNC	TNC2002	Done, T.J., et al., Testing bleaching resistance hypotheses for the 2002 Great Barrier Reef bleaching event. 2002, Australian Institute of Marine Science: Townsville. p. 106.	LC	2002	June - August	Central Indo-Pacific	Australia	Australia and Papua New Guinea	Australia	Entire GBR			3-9m		6.51163
Coscinaraea exesa	Siderastreidae	Coscinaraea	exesa	LITERATURE	Baird(PalmIsland) Pelorous	Marshall, P.A. and A.H. Baird, Bleaching of corals on the Great Barrier Reef: differential susceptibilities among taxa. Coral Reefs, 2000. 19(2): p. 155-163.	LC	1998	March (~6weeks after bleaching was first observed)	Central Indo-Pacific	Australia	Australia and Papua New Guinea	Australia/GBR	Pelorus Island (Palm Islands); Central GBR	18°46'S	146°15'E	3-6m	> 31°C	16
Coscinaraea exesa	Siderastreidae	Coscinaraea	exesa	TNC	TNC2002	Done, T.J., et al., Testing bleaching resistance hypotheses for the 2002 Great Barrier Reef bleaching event. 2002, Australian Institute of Marine Science: Townsville. p. 106.	LC	2002	June - August	Central Indo-Pacific	Australia	Australia and Papua New Guinea	Australia	Entire GBR			3-9m		0
Coscinaraea monile	Siderastreidae	Coscinaraea	monile	LITERATURE	Riegl1999	Riegl, B. (1999). "Corals in a non-reef setting in the southern Arabian Gulf (Dubai, UAE): fauna and community structure in response to recurring mass mortality." Coral Reefs 18(1): 63-73.	LC	1996		Western Indo-Pacific	Middle East	Persian Golf	Dubai Emirate (United Arab Emirates)	Dubai Emirate (United Arab Emirates), southern Arabian Gulf	25°N	54°E	up to 9m	35°C (2°C above the usual maximum in Dubai)	2.75
Coscinaraea monile	Siderastreidae	Coscinaraea	monile	RB BLEACHING AND MORTALITY	ReefBase_3927	ReefBase Project (2007), ReefBase Coral Bleaching dataset, WorldFish Cent., Penang, Malaysia.//www.Reefbase.org, dataset set downloaded June 2011.	LC	1996	September	Western Indo-Pacific	Middle East	Persian Gulf	Bahrain	Half Tanker, Fasht Al Adhom	26.077°N	50.762°E		37.3ºC (2-3ºC above 1995 level)	71.5
Coscinaraea	Siderastreidae	Coscinaraea		LITERATURE	Floros 2004 2MR	(2-MR) Floros, C.D., M.J. Samways, and B. Armstrong, Taxonomic patterns of bleaching within a South African coral assemblage. Biodiversity and Conservation, 2004. 13(6): p. 1175-1194.		2000-2001	December 2000 - October 2001	Temperate Southern Africa	Africa	Eastern Africa	South Africa	Sodwana Bay	27°31.2' S	32°41.3' E	10-15m	up to 1.8°C higher than normal	66.8
Coscinaraea	Siderastreidae	Coscinaraea		LITERATURE	Floros 2004 7MR	(7-MR) Floros, C.D., M.J. Samways, and B. Armstrong, Taxonomic patterns of bleaching within a South African coral assemblage. Biodiversity and Conservation, 2004. 13(6): p. 1175-1194.		2000-2001	December 2000 - October 2001	Temperate Southern Africa	Africa	Eastern Africa	South Africa	Sodwana Bay	27°31.2' S	32°41.3' E	15-18m	up to 1.8°C higher than normal	35.125
Coscinaraea	Siderastreidae	Coscinaraea		LITERATURE	McClanahan2007	McClanahan, T.R., et al., Western Indian Ocean coral communities: bleaching responses and susceptibility to extinction. Marine Ecology-Progress Series, 2007. 337: p. 1-13.		1998-2005		Western Indo-Pacific	Africa	Southwest Indian Ocean	Mauritius, Madagascar, southern Indian Ocean	study sites covered ~35° latitude and ~52° longitude, representing eight countries (southern Kenya, Tanzania, central and southern Mozambique, northern South Africa, northeast Madagascar, western Réunion, the Seychelles and the central atolls of the Maldives)			<15m, usually <3m		4.3782
Coscinaraea	Siderastreidae	Coscinaraea		RB BLEACHING AND MORTALITY	ReefBase_382	ReefBase Project (2007), ReefBase Coral Bleaching dataset, WorldFish Cent., Penang, Malaysia.//www.Reefbase.org, dataset set downloaded June 2011.		1998	May	Western Indo-Pacific	Middle East	Persian Gulf	Oman	Mirbat Peninsula	16.94°N	54.81°E		29.5-31.5°C	38.5
Cycloseris curvata	Fungiidae	Cycloseris	curvata	LITERATURE	Jimenez2001Culebra Bay	(Culebra Bay) Jimenez, C., J. Cortes, A. Leon and E. Ruiz (2001). “Coral Bleaching and Mortality associated with the 1997-98 El Nino in an upwelling environment in the Eastern Pacific (gulf of Papagayo, Costa Rica)” Bulletin of Marine Science 69: 151-169		1997	June - October	Tropical Eastern Pacific	Americas	Southern Tropical America	Costa Rica (Pacific Coast)	Culebra Bay	10°N	84°W	4-12m	30.3°C	34.2308
Cycloseris curvata	Fungiidae	Cycloseris	curvata	RB BLEACHING AND MORTALITY	ReefBase_641	ReefBase Project (2007), ReefBase Coral Bleaching dataset, WorldFish Cent., Penang, Malaysia.//www.Reefbase.org, dataset set downloaded June 2011.		1998	March	Tropical Eastern Pacific	Americas	Southern Tropical America	Ecuador	Devils Crown, Floreana Island	1.2239°S	90.5017°W	14m	28-30°C	35.75
Cycloseris	Fungiidae	Cycloseris		RB BLEACHING AND MORTALITY	ReefBase_649	ReefBase Project (2007), ReefBase Coral Bleaching dataset, WorldFish Cent., Penang, Malaysia.//www.Reefbase.org, dataset set downloaded June 2011.		1998	May	Tropical Eastern Pacific	Americas	Southern Tropical America	Ecuador	Espanola Island	1.35°S	89.7°W		28°C	71.5
Cycloseris	Fungiidae	Cycloseris		RB BLEACHING AND MORTALITY	ReefBase_650	ReefBase Project (2007), ReefBase Coral Bleaching dataset, WorldFish Cent., Penang, Malaysia.//www.Reefbase.org, dataset set downloaded June 2011.		1998	May	Tropical Eastern Pacific	Americas	Southern Tropical America	Ecuador	Santa Fe, Galapagos	0.8°S	90°W		28°C	46.75
Cycloseris	Fungiidae	Cycloseris		RB BLEACHING AND MORTALITY	ReefBase_651	ReefBase Project (2007), ReefBase Coral Bleaching dataset, WorldFish Cent., Penang, Malaysia.//www.Reefbase.org, dataset set downloaded June 2011.		1998	May	Tropical Eastern Pacific	Americas	Southern Tropical America	Ecuador	Charles Darwin Research Station	0.75°S	90.3°W		28°C	46.75
Cycloseris	Fungiidae	Cycloseris		RB BLEACHING AND MORTALITY	ReefBase_652	ReefBase Project (2007), ReefBase Coral Bleaching dataset, WorldFish Cent., Penang, Malaysia.//www.Reefbase.org, dataset set downloaded June 2011.		1998	May	Tropical Eastern Pacific	Americas	Southern Tropical America	Ecuador	Pta Estrada, Santa Cruz Island	0.77°N	90.4°W		28°C	46.75
Cycloseris	Fungiidae	Cycloseris		RB BLEACHING AND MORTALITY	ReefBase_653	ReefBase Project (2007), ReefBase Coral Bleaching dataset, WorldFish Cent., Penang, Malaysia.//www.Reefbase.org, dataset set downloaded June 2011.		1998	May	Tropical Eastern Pacific	Americas	Southern Tropical America	Ecuador	Devils Crown, Floreana Island	1.21°S	90.47°W		28°C	46.75
Cycloseris	Fungiidae	Cycloseris		RB BLEACHING AND MORTALITY	ReefBase_656	ReefBase Project (2007), ReefBase Coral Bleaching dataset, WorldFish Cent., Penang, Malaysia.//www.Reefbase.org, dataset set downloaded June 2011.		1998	May	Tropical Eastern Pacific	Americas	Southern Tropical America	Ecuador	Vchampion Island	1.22°S	90.39°W		28°C	46.75
Cycloseris	Fungiidae	Cycloseris		RB BLEACHING AND MORTALITY	ReefBase_657	ReefBase Project (2007), ReefBase Coral Bleaching dataset, WorldFish Cent., Penang, Malaysia.//www.Reefbase.org, dataset set downloaded June 2011.		1998	May	Tropical Eastern Pacific	Americas	Southern Tropical America	Ecuador	Playa La Picona, Floreana Island	1.21°S	90.43°W		28°C	46.75
Cycloseris	Fungiidae	Cycloseris		RB BLEACHING AND MORTALITY	ReefBase_658	ReefBase Project (2007), ReefBase Coral Bleaching dataset, WorldFish Cent., Penang, Malaysia.//www.Reefbase.org, dataset set downloaded June 2011.		1998	May	Tropical Eastern Pacific	Americas	Southern Tropical America	Ecuador	Pta Carrion, Santa Cruz Island	0.5°S	90.2°W		28°C	46.75
Cycloseris	Fungiidae	Cycloseris		RB BLEACHING AND MORTALITY	ReefBase_659	ReefBase Project (2007), ReefBase Coral Bleaching dataset, WorldFish Cent., Penang, Malaysia.//www.Reefbase.org, dataset set downloaded June 2011.		1998	May	Tropical Eastern Pacific	Americas	Southern Tropical America	Ecuador	Pta Espejo, Marchena Island	0.4°N	90.4°W		28°C	46.75
Cycloseris	Fungiidae	Cycloseris		RB BLEACHING AND MORTALITY	ReefBase_660	ReefBase Project (2007), ReefBase Coral Bleaching dataset, WorldFish Cent., Penang, Malaysia.//www.Reefbase.org, dataset set downloaded June 2011.		1998	May	Tropical Eastern Pacific	Americas	Southern Tropical America	Ecuador	Caleta Robinson, Santa Cruz Island	0.56°S	90.17°W		28°C	46.75
Cyphastrea chalcidicum	Faviidae	Cyphastrea	chalcidicum	TNC	TNC2002	Done, T.J., et al., Testing bleaching resistance hypotheses for the 2002 Great Barrier Reef bleaching event. 2002, Australian Institute of Marine Science: Townsville. p. 106.	LC	2002	June - August	Central Indo-Pacific	Australia	Australia and Papua New Guinea	Australia	Entire GBR			3-9m		0
Cyphastrea decadia	Faviidae	Cyphastrea	decadia	TNC	TNC2002	Done, T.J., et al., Testing bleaching resistance hypotheses for the 2002 Great Barrier Reef bleaching event. 2002, Australian Institute of Marine Science: Townsville. p. 106.	LC	2002	June - August	Central Indo-Pacific	Australia	Australia and Papua New Guinea	Australia	Entire GBR			3-9m		0.794393
Cyphastrea microphthalma	Faviidae	Cyphastrea	microphthalma	TNC	TNC2002	Done, T.J., et al., Testing bleaching resistance hypotheses for the 2002 Great Barrier Reef bleaching event. 2002, Australian Institute of Marine Science: Townsville. p. 106.	LC	2002	June - August	Central Indo-Pacific	Australia	Australia and Papua New Guinea	Australia	Entire GBR			3-9m		6.54206
Cyphastrea ocellina	Faviidae	Cyphastrea	ocellina	LITERATURE	Jokiel2004	Jokiel, P.L. and E.K. Brown, Global warming, regional trends and inshore environmental conditions influence coral bleaching in Hawaii. Global Change Biology, 2004. 10(10): p. 1627-1641.	VU	2000	August	Eastern Indo-Pacific	Pacific	US Pacific Islands	USA	Kaneohe Bay, Hawaii	21-22°N	157-158°W	all depths	30.7°C max	5.5
Cyphastrea serailia	Faviidae	Cyphastrea	serailia	TNC	TNC2002	Done, T.J., et al., Testing bleaching resistance hypotheses for the 2002 Great Barrier Reef bleaching event. 2002, Australian Institute of Marine Science: Townsville. p. 106.	LC	2002	June - August	Central Indo-Pacific	Australia	Australia and Papua New Guinea	Australia	Entire GBR			3-9m		8.64486
Cyphastrea	Faviidae	Cyphastrea		LITERATURE	Baird(PalmIsland) LPB	Marshall, P.A. and A.H. Baird, Bleaching of corals on the Great Barrier Reef: differential susceptibilities among taxa. Coral Reefs, 2000. 19(2): p. 155-163.		1998	March (~6weeks after bleaching was first observed)	Central Indo-Pacific	Australia	Australia and Papua New Guinea	Australia/GBR	Little Pioneer Bay (Palm Islands); Central GBR	18°46'S	146°15'E	2-7m	> 31°C	16.8125
Cyphastrea	Faviidae	Cyphastrea		LITERATURE	Baird(PalmIsland) Pelorous	Marshall, P.A. and A.H. Baird, Bleaching of corals on the Great Barrier Reef: differential susceptibilities among taxa. Coral Reefs, 2000. 19(2): p. 155-163.		1998	March (~6weeks after bleaching was first observed)	Central Indo-Pacific	Australia	Australia and Papua New Guinea	Australia/GBR	Pelorus Island (Palm Islands); Central GBR	18°46'S	146°15'E	3-6m	> 31°C	4
Cyphastrea	Faviidae	Cyphastrea		LITERATURE	McClanahan2007	McClanahan, T.R., et al., Western Indian Ocean coral communities: bleaching responses and susceptibility to extinction. Marine Ecology-Progress Series, 2007. 337: p. 1-13.		1998-2005		Western Indo-Pacific	Africa	Southwest Indian Ocean	Mauritius, Madagascar, southern Indian Ocean	study sites covered ~35° latitude and ~52° longitude, representing eight countries (southern Kenya, Tanzania, central and southern Mozambique, northern South Africa, northeast Madagascar, western Réunion, the Seychelles and the central atolls of the Maldives)			<15m, usually <3m		2.93547
Cyphastrea	Faviidae	Cyphastrea		LITERATURE	McClanahanMarBio2004	McClanahan, T.R., The relationship between bleaching and mortality of common corals. Marine Biology, 2004. 144(6): p. 1239-1245.		1998	September	Western Indo-Pacific	Africa	Eastern Africa	Kenya	Mombasa MNP	3°59'N	39°5'E	1-6m	29.5-30°C	0.02025
Cyphastrea	Faviidae	Cyphastrea		LITERATURE	Stimson2002	Stimson et al. 2002. Interspecific Comparison of the Symbiotic Relationship in Corals with High and Low Rates of Bleaching-Induced Mortality. Coral Reefs 21: 409-421.		1998/1999	February 1999 - June 1999 (5-10 months after bleaching which occurred in August/September 1998)	Temperate Northern Pacific	Asia	North and East Asia	Japan	Okinawa; Sesoko Station	26°38'N	127°52'E	shallow waters	>30°C	2.75
Cyphastrea	Faviidae	Cyphastrea		RB BLEACHING AND MORTALITY	ReefBase_382	ReefBase Project (2007), ReefBase Coral Bleaching dataset, WorldFish Cent., Penang, Malaysia.//www.Reefbase.org, dataset set downloaded June 2011.		1998	May	Western Indo-Pacific	Middle East	Persian Gulf	Oman	Mirbat Peninsula	16.94°N	54.81°E		29.5-31.5°C	38.5
Cyphastrea	Faviidae	Cyphastrea		RB BLEACHING AND MORTALITY	ReefBase_3927	ReefBase Project (2007), ReefBase Coral Bleaching dataset, WorldFish Cent., Penang, Malaysia.//www.Reefbase.org, dataset set downloaded June 2011.		1996	September	Western Indo-Pacific	Middle East	Persian Gulf	Bahrain	Half Tanker, Fasht Al Adhom	26.077°N	50.762°E		37.3ºC (2-3ºC above 1995 level)	71.5
Cyphastrea	Faviidae	Cyphastrea		RB BLEACHING AND MORTALITY	ReefBase_3933	ReefBase Project (2007), ReefBase Coral Bleaching dataset, WorldFish Cent., Penang, Malaysia.//www.Reefbase.org, dataset set downloaded June 2011.		1996	October	Western Indo-Pacific	Middle East	Persian Gulf	Bahrain	West Fasht al Dibal	26.25°N	50.929°E		37.3ºC (2-3ºC above 1995 level)	71.5
Dendrogyra cylindrus	Meandrinidae	Dendrogyra	cylindrus	LITERATURE	McClanahan2009	McClanahan, T. R., E. Weil, J. Cortes, A. H. Baird, M. Ateweberhan (2009). “Consequences of Coral Bleaching for Sessile Reef organisms” in M.J.H. van Oppen, J.M. Lough (eds.) Coral Bleaching Ecological Studies 205: 121-138	VU	1983-2005		Tropical Atlantic	Americas	Caribbean		various locations throughout the Caribbean					35.75
Dendrogyra cylindrus	Meandrinidae	Dendrogyra	cylindrus	LITERATURE	Oxenford2008	Oxenford, H.A., et al., Quantitative observations of a major coral bleaching event in Barbados, Southeastern Caribbean. Climatic Change, 2008. 87(3-4): p. 435-449.	VU	2005-2006	September - October	Tropical Atlantic	Americas	Caribbean	Barbados	Maycocks, North Bellairs, Batts Rock, Atlantis, Coconut Court, Welcome Inn	13°05' N	59°37' W	3-22m	30-31°C	55
Diploastrea heliopora	Faviidae	Diploastrea	heliopora	LITERATURE	Schuhmacker2005	Schuhmacher, H., K. Loch, et al. (2005). "The aftermath of coral bleaching on a Maldivian reef - a quantitative study." Facies 51(1-4): 85-97.	NT	1998	May - June	Western Indo-Pacific	Asia	South Asia	Maldives	Komandoo Reef, Komandoo Island, Lhaviyani Atoll/Fadiffolu Atoll	5°30 N	73°26 E	1-5m	>31°C for several weeks	11
Diploastrea heliopora	Faviidae	Diploastrea	heliopora	TNC	TNC2002	Done, T.J., et al., Testing bleaching resistance hypotheses for the 2002 Great Barrier Reef bleaching event. 2002, Australian Institute of Marine Science: Townsville. p. 106.	NT	2002	June - August	Central Indo-Pacific	Australia	Australia and Papua New Guinea	Australia	Entire GBR			3-9m		28.8785
Diploastrea	Faviidae	Diploastrea		LITERATURE	McClanahan2007	McClanahan, T.R., et al., Western Indian Ocean coral communities: bleaching responses and susceptibility to extinction. Marine Ecology-Progress Series, 2007. 337: p. 1-13.		1998-2005		Western Indo-Pacific	Africa	Southwest Indian Ocean	Mauritius, Madagascar, southern Indian Ocean	study sites covered ~35° latitude and ~52° longitude, representing eight countries (southern Kenya, Tanzania, central and southern Mozambique, northern South Africa, northeast Madagascar, western Réunion, the Seychelles and the central atolls of the Maldives)			<15m, usually <3m		0.40064
Diploastrea	Faviidae	Diploastrea		RB BLEACHING AND MORTALITY	ReefBase_487	ReefBase Project (2007), ReefBase Coral Bleaching dataset, WorldFish Cent., Penang, Malaysia.//www.Reefbase.org, dataset set downloaded June 2011.		1998	May	Western Indo-Pacific	Africa	Southwest Indian Ocean	Comoros	Mayotte Island	12.7°S	45.2°E		31-32ºC	71.5
Diploastrea	Faviidae	Diploastrea		RB BLEACHING AND MORTALITY	ReefBase_518	ReefBase Project (2007), ReefBase Coral Bleaching dataset, WorldFish Cent., Penang, Malaysia.//www.Reefbase.org, dataset set downloaded June 2011.		2000	April	Central Indo-Pacific	Pacific	Southwest Pacific	Fiji	Suva Harbour	18.1333°S	178.4167°E		31.5ºC	46.75
Diploastrea	Faviidae	Diploastrea		RB BLEACHING AND MORTALITY	ReefBase_519	ReefBase Project (2007), ReefBase Coral Bleaching dataset, WorldFish Cent., Penang, Malaysia.//www.Reefbase.org, dataset set downloaded June 2011.		2000	April	Central Indo-Pacific	Pacific	Southwest Pacific	Fiji	Rattail Passage	17°S	178°E		31ºC	46.75
Diploria clivosa	Faviidae	Diploria	clivosa	BLAGRRA	BLAGRRA_BAR2006A	Marks, K.W. and J.C. Lang, BLAGRRA Database, version (09/2006). 2007.	LC	2006	January	Tropical Atlantic	Americas	Caribbean	Barbados	various sites throughout Barbados	13.07-13.21°N	59.60-59.65°W	3-19.8m		2.44171
Diploria clivosa	Faviidae	Diploria	clivosa	BLAGRRA	BLAGRRA_BAR2006B	Marks, K.W. and J.C. Lang, BLAGRRA Database, version (09/2006). 2007.	LC	2006	May	Tropical Atlantic	Americas	Caribbean	Barbados	various sites throughout Barbados	13.07-13.21°N	59.60- 59.65°W	4.1-18.7m		7.5
Diploria clivosa	Faviidae	Diploria	clivosa	LITERATURE	McClanahan2009	McClanahan, T. R., E. Weil, J. Cortes, A. H. Baird, M. Ateweberhan (2009). “Consequences of Coral Bleaching for Sessile Reef organisms” in M.J.H. van Oppen, J.M. Lough (eds.) Coral Bleaching Ecological Studies 205: 121-138	LC	1983-2005		Tropical Atlantic	Americas	Caribbean		various locations throughout the Caribbean					11
Diploria clivosa	Faviidae	Diploria	clivosa	LITERATURE	Oxenford2008	Oxenford, H.A., et al., Quantitative observations of a major coral bleaching event in Barbados, Southeastern Caribbean. Climatic Change, 2008. 87(3-4): p. 435-449.	LC	2005-2006	September - October	Tropical Atlantic	Americas	Caribbean	Barbados	Maycocks, North Bellairs, Batts Rock, Atlantis, Coconut Court, Welcome Inn	13°05' N	59°37' W	3-22m	30-31°C	49
Diploria strigosa	Faviidae	Diploria	strigosa	BLAGRRA	BLAGRRA_BAR2006A	Marks, K.W. and J.C. Lang, BLAGRRA Database, version (09/2006). 2007.	LC	2006	January	Tropical Atlantic	Americas	Caribbean	Barbados	various sites throughout Barbados	13.07-13.21°N	59.60-59.65°W	3-19.8m		7.36657
Diploria strigosa	Faviidae	Diploria	strigosa	BLAGRRA	BLAGRRA_BAR2006B	Marks, K.W. and J.C. Lang, BLAGRRA Database, version (09/2006). 2007.	LC	2006	May	Tropical Atlantic	Americas	Caribbean	Barbados	various sites throughout Barbados	13.07-13.21°N	59.60- 59.65°W	4.1-18.7m		8.40666
Diploria strigosa	Faviidae	Diploria	strigosa	BLAGRRA	BLAGRRA_MAR2006A	Marks, K.W. and J.C. Lang, BLAGRRA Database, version (09/2006). 2007.	LC	2006	January	Tropical Atlantic	Americas	Caribbean	Martinique	various sites throughout Martinique	14.45-14.81°N	60.91-61.23°W	6.3-13.5m		6.1
Diploria strigosa	Faviidae	Diploria	strigosa	BLAGRRA	BLAGRRA_MAR2006B	Marks, K.W. and J.C. Lang, BLAGRRA Database, version (09/2006). 2007.	LC	2006	May	Tropical Atlantic	Americas	Caribbean	Martinique	various sites throughout Martinique	14.45-14.66°N	60.91-61.16°W	9.2-11.9m		0.2
Diploria strigosa	Faviidae	Diploria	strigosa	LITERATURE	Cook19903Hill Shoals	(Hill Shoals) Cook, C. B., A. Logan, J. Ward, B. Luckhurst, C. J. Berg (1990). “Elevated temperatures and bleaching on a high latitude reef: the 1988 Bermuda event” Coral Reefs 9:45-49	LC	1988	July - December	Tropical Atlantic	Americas	Northern Caribbean	Bermuda	3 Hill Shoals	32°20'N	64°45'W	4-6m	approximately 29.5°C	8.47772
Diploria strigosa	Faviidae	Diploria	strigosa	LITERATURE	Cook1990Natural Arches	(Natural Arches) Cook, C. B., A. Logan, J. Ward, B. Luckhurst, C. J. Berg (1990). “Elevated temperatures and bleaching on a high latitude reef: the 1988 Bermuda event” Coral Reefs 9:45-49	LC	1988	July - December	Tropical Atlantic	Americas	Northern Caribbean	Bermuda	Natural Arches	32°20'N	64°45'W	4-6m	approximately 29.5°C	14.2636
Diploria strigosa	Faviidae	Diploria	strigosa	LITERATURE	Cook1990North Rock	(North Rock) Cook, C. B., A. Logan, J. Ward, B. Luckhurst, C. J. Berg (1990). “Elevated temperatures and bleaching on a high latitude reef: the 1988 Bermuda event” Coral Reefs 9:45-49	LC	1988	July - December	Tropical Atlantic	Americas	Northern Caribbean	Bermuda	North Rock	32°20'N	64°45'W	4-6m	approximately 29.5°C	12.5619
Diploria strigosa	Faviidae	Diploria	strigosa	LITERATURE	McClanahan2009	McClanahan, T. R., E. Weil, J. Cortes, A. H. Baird, M. Ateweberhan (2009). “Consequences of Coral Bleaching for Sessile Reef organisms” in M.J.H. van Oppen, J.M. Lough (eds.) Coral Bleaching Ecological Studies 205: 121-138	LC	1983-2005		Tropical Atlantic	Americas	Caribbean		various locations throughout the Caribbean					11
Diploria strigosa	Faviidae	Diploria	strigosa	LITERATURE	Oxenford2008	Oxenford, H.A., et al., Quantitative observations of a major coral bleaching event in Barbados, Southeastern Caribbean. Climatic Change, 2008. 87(3-4): p. 435-449.	LC	2005-2006	September - October	Tropical Atlantic	Americas	Caribbean	Barbados	Maycocks, North Bellairs, Batts Rock, Atlantis, Coconut Court, Welcome Inn	13°05' N	59°37' W	3-22m	30-31°C	49.8736
Diploria strigosa	Faviidae	Diploria	strigosa	LITERATURE	Wilkinson2008Cayman	(Cayman) Wilkinson C., Souter., D (eds.) (2008). Status of the Caribbean coral reefs after bleaching and hurricanes in 2005. Global Coral reef Monitoring Network, and Reef and Rainforest Research Center, Townsville pp152	LC	2005	August	Tropical Atlantic	Americas	US Caribbean	Cayman Islands	Little Cayman	19.30° N	80.30° W			13.75
Diploria strigosa	Faviidae	Diploria	strigosa	LITERATURE	Wilkinson2008Jamaica	(Jamaica) Wilkinson C., Souter., D (eds.) (2008). Status of the Caribbean coral reefs after bleaching and hurricanes in 2005. Global Coral reef Monitoring Network, and Reef and Rainforest Research Center, Townsville pp152	LC	2005	August - October	Tropical Atlantic	Americas	Northern Caribbean	Jamaica	Jamaica	18.15° N	77.30° W			38.5
Diploria strigosa	Faviidae	Diploria	strigosa	RB BLEACHING AND MORTALITY	ReefBase_2557	ReefBase Project (2007), ReefBase Coral Bleaching dataset, WorldFish Cent., Penang, Malaysia.//www.Reefbase.org, dataset set downloaded June 2011.	LC	1987	July	Tropical Atlantic	Americas	US Caribbean	Florida (USA)	Looe Key, Florida	25.15°N	80.28°W	2-8m	>30°C (July to September)	35.75
Diploria strigosa	Faviidae	Diploria	strigosa	RB BLEACHING AND MORTALITY	ReefBase_3941	ReefBase Project (2007), ReefBase Coral Bleaching dataset, WorldFish Cent., Penang, Malaysia.//www.Reefbase.org, dataset set downloaded June 2011.	LC	2003	September	Tropical Atlantic	Americas	Mesoamerica	Mexico	Between Puerto Morelos and Cancun (NE YucatÃ¡n, MÃ©xico)	20.833°N	86.868°W	1m-4m	29.3°C - 31.1°C (at 0.5m)	11
Diploria strigosa	Faviidae	Diploria	strigosa	RB BLEACHING AND MORTALITY	ReefBase_3965	ReefBase Project (2007), ReefBase Coral Bleaching dataset, WorldFish Cent., Penang, Malaysia.//www.Reefbase.org, dataset set downloaded June 2011.	LC	2003	August	Tropical Atlantic	Americas	Northern Caribbean	Bermuda	North Reef Rim	32.33°N	64.83°W	2-8m	28.9°C on 28/08/2003, max 30°C, 26.7°C on 19/09/2003	5.5
Diploria strigosa	Faviidae	Diploria	strigosa	RB BLEACHING AND MORTALITY	ReefBase_3966	ReefBase Project (2007), ReefBase Coral Bleaching dataset, WorldFish Cent., Penang, Malaysia.//www.Reefbase.org, dataset set downloaded June 2011.	LC	2003	September	Tropical Atlantic	Americas	Northern Caribbean	Bermuda	Lagoonal Reef	32.33°N	64.83°W	1-4m	29.5°C on 28/08/2003, max 30.7°C, 26.9°C on 19/09/2003	5.5
Diploria strigosa	Faviidae	Diploria	strigosa	RB BLEACHING AND MORTALITY	ReefBase_4078	ReefBase Project (2007), ReefBase Coral Bleaching dataset, WorldFish Cent., Penang, Malaysia.//www.Reefbase.org, dataset set downloaded June 2011.	LC	2005	August	Tropical Atlantic	Americas	Southern Tropical America	Colombia	Islas del Rosario(Caribbean Sea)	10.012°N	75.617°W	0-12m		38.5
Diploria strigosa	Faviidae	Diploria	strigosa	RB BLEACHING AND MORTALITY	ReefBase_4079	ReefBase Project (2007), ReefBase Coral Bleaching dataset, WorldFish Cent., Penang, Malaysia.//www.Reefbase.org, dataset set downloaded June 2011.	LC	2005	August	Tropical Atlantic	Americas	Southern Tropical America	Colombia	Islas de San Bernardo(Caribbean Sea)	9.65°N	74.67°W	1-15m		13.75
Diploria strigosa	Faviidae	Diploria	strigosa	RB BLEACHING AND MORTALITY	ReefBase_4102	ReefBase Project (2007), ReefBase Coral Bleaching dataset, WorldFish Cent., Penang, Malaysia.//www.Reefbase.org, dataset set downloaded June 2011.	LC	2005	September	Tropical Atlantic	Americas	Northern Caribbean	Cuba	Rincón de Guanabo (East of Havana City)	23.177°N	82.098°W	2m		35.75
Echinophyllia aspera	Pectiniidae	Echinophyllia	aspera	TNC	TNC2002	Done, T.J., et al., Testing bleaching resistance hypotheses for the 2002 Great Barrier Reef bleaching event. 2002, Australian Institute of Marine Science: Townsville. p. 106.	LC	2002	June - August	Central Indo-Pacific	Australia	Australia and Papua New Guinea	Australia	Entire GBR			3-9m		10.5597
Echinophyllia orpheensis	Pectiniidae	Echinophyllia	orpheensis	TNC	TNC2002	Done, T.J., et al., Testing bleaching resistance hypotheses for the 2002 Great Barrier Reef bleaching event. 2002, Australian Institute of Marine Science: Townsville. p. 106.	LC	2002	June - August	Central Indo-Pacific	Australia	Australia and Papua New Guinea	Australia	Entire GBR			3-9m		0
Echinophyllia	Pectiniidae	Echinophyllia		LITERATURE	Baird(PalmIsland) LPB	Marshall, P.A. and A.H. Baird, Bleaching of corals on the Great Barrier Reef: differential susceptibilities among taxa. Coral Reefs, 2000. 19(2): p. 155-163.		1998	March (~6weeks after bleaching was first observed)	Central Indo-Pacific	Australia	Australia and Papua New Guinea	Australia/GBR	Little Pioneer Bay (Palm Islands); Central GBR	18°46'S	146°15'E	2-7m	> 31°C	4
Echinophyllia	Pectiniidae	Echinophyllia		LITERATURE	Baird(PalmIsland) Pelorous	Marshall, P.A. and A.H. Baird, Bleaching of corals on the Great Barrier Reef: differential susceptibilities among taxa. Coral Reefs, 2000. 19(2): p. 155-163.		1998	March (~6weeks after bleaching was first observed)	Central Indo-Pacific	Australia	Australia and Papua New Guinea	Australia/GBR	Pelorus Island (Palm Islands); Central GBR	18°46'S	146°15'E	3-6m	> 31°C	4
Echinophyllia	Pectiniidae	Echinophyllia		LITERATURE	Floros 2004 2MR	(2-MR) Floros, C.D., M.J. Samways, and B. Armstrong, Taxonomic patterns of bleaching within a South African coral assemblage. Biodiversity and Conservation, 2004. 13(6): p. 1175-1194.		2000-2001	December 2000 - October 2001	Temperate Southern Africa	Africa	Eastern Africa	South Africa	Sodwana Bay	27°31.2' S	32°41.3' E	10-15m	up to 1.8°C higher than normal	55.95
Echinophyllia	Pectiniidae	Echinophyllia		LITERATURE	Floros 2004 7MR	(7-MR) Floros, C.D., M.J. Samways, and B. Armstrong, Taxonomic patterns of bleaching within a South African coral assemblage. Biodiversity and Conservation, 2004. 13(6): p. 1175-1194.		2000-2001	December 2000 - October 2001	Temperate Southern Africa	Africa	Eastern Africa	South Africa	Sodwana Bay	27°31.2' S	32°41.3' E	15-18m	up to 1.8°C higher than normal	25.5
Echinophyllia	Pectiniidae	Echinophyllia		LITERATURE	McClanahan2007	McClanahan, T.R., et al., Western Indian Ocean coral communities: bleaching responses and susceptibility to extinction. Marine Ecology-Progress Series, 2007. 337: p. 1-13.		1998-2005		Western Indo-Pacific	Africa	Southwest Indian Ocean	Mauritius, Madagascar, southern Indian Ocean	study sites covered ~35° latitude and ~52° longitude, representing eight countries (southern Kenya, Tanzania, central and southern Mozambique, northern South Africa, northeast Madagascar, western Réunion, the Seychelles and the central atolls of the Maldives)			<15m, usually <3m		0.293643
Echinopora gemmacea	Faviidae	Echinopora	gemmacea	LITERATURE	Obura2001	Obura, D. O. (2001). “Can differential bleaching and mortality among coral species offer useful indicators for assessment and management of reefs under stress” Bulletin of Marine Science 69: 421-442	LC	1998	March - September	Western Indo-Pacific	Africa	Eastern Africa	Kenya, Tanzania, Mozambique, and Madagascar	Kenya, Tanzania, Mozambique, and Madagascar	0-20°S	40°E	shallow subtidial - 20m	1-2°C positive temperature anomaly	47
Echinopora gemmacea	Faviidae	Echinopora	gemmacea	TNC	TNC2002	Done, T.J., et al., Testing bleaching resistance hypotheses for the 2002 Great Barrier Reef bleaching event. 2002, Australian Institute of Marine Science: Townsville. p. 106.	LC	2002	June - August	Central Indo-Pacific	Australia	Australia and Papua New Guinea	Australia	Entire GBR			3-9m		17.7103
Echinopora horrida	Faviidae	Echinopora	horrida	TNC	TNC2002	Done, T.J., et al., Testing bleaching resistance hypotheses for the 2002 Great Barrier Reef bleaching event. 2002, Australian Institute of Marine Science: Townsville. p. 106.	NT	2002	June - August	Central Indo-Pacific	Australia	Australia and Papua New Guinea	Australia	Entire GBR			3-9m		0.794393
Echinopora lamellosa	Faviidae	Echinopora	lamellosa	LITERATURE	Sheppard1999	Sheppard, C. R. C. (1999). “Coral Decline and Weather patterns over 20 Years in the Chagos Archipelagos, Central Indian Ocean.” Ambio 28: 472-478	LC	1998		Western Indo-Pacific	Asia	Central Indian Ocean	Chagos Archipelago	Chagos Archipelago, central Indian Ocean	4°54' - 07°39'S	70°14' - 72°37' E	0-20m	a temperature anomaly of >1°C	2.75
Echinopora lamellosa	Faviidae	Echinopora	lamellosa	RB BLEACHING AND MORTALITY	ReefBase_3925	ReefBase Project (2007), ReefBase Coral Bleaching dataset, WorldFish Cent., Penang, Malaysia.//www.Reefbase.org, dataset set downloaded June 2011.	LC	2003	May	Western Indo-Pacific	Asia	South Asia	Maldives	Addu atoll, Hithadhoo reef, Vilingili reef	0.69°S	73.183°E	1-10m	around 29°C at 10am	5.5
Echinopora lamellosa	Faviidae	Echinopora	lamellosa	TNC	TNC2002	Done, T.J., et al., Testing bleaching resistance hypotheses for the 2002 Great Barrier Reef bleaching event. 2002, Australian Institute of Marine Science: Townsville. p. 106.	LC	2002	June - August	Central Indo-Pacific	Australia	Australia and Papua New Guinea	Australia	Entire GBR			3-9m		18.3645
Echinopora mammiformis	Faviidae	Echinopora	mammiformis	TNC	TNC2002	Done, T.J., et al., Testing bleaching resistance hypotheses for the 2002 Great Barrier Reef bleaching event. 2002, Australian Institute of Marine Science: Townsville. p. 106.	NT	2002	June - August	Central Indo-Pacific	Australia	Australia and Papua New Guinea	Australia	Entire GBR			3-9m		19.1589
Echinopora pacificus	Faviidae	Echinopora	pacificus	TNC	TNC2002	Done, T.J., et al., Testing bleaching resistance hypotheses for the 2002 Great Barrier Reef bleaching event. 2002, Australian Institute of Marine Science: Townsville. p. 106.	NT	2002	June - August	Central Indo-Pacific	Australia	Australia and Papua New Guinea	Australia	Entire GBR			3-9m		28.5981
Echinopora	Faviidae	Echinopora		LITERATURE	Baird(PalmIsland) LPB	Marshall, P.A. and A.H. Baird, Bleaching of corals on the Great Barrier Reef: differential susceptibilities among taxa. Coral Reefs, 2000. 19(2): p. 155-163.		1998	March (~6weeks after bleaching was first observed)	Central Indo-Pacific	Australia	Australia and Papua New Guinea	Australia/GBR	Little Pioneer Bay (Palm Islands); Central GBR	18°46'S	146°15'E	2-7m	> 31°C	23.5918
Echinopora	Faviidae	Echinopora		LITERATURE	Baird(PalmIsland) Pelorous	Marshall, P.A. and A.H. Baird, Bleaching of corals on the Great Barrier Reef: differential susceptibilities among taxa. Coral Reefs, 2000. 19(2): p. 155-163.		1998	March (~6weeks after bleaching was first observed)	Central Indo-Pacific	Australia	Australia and Papua New Guinea	Australia/GBR	Pelorus Island (Palm Islands); Central GBR	18°46'S	146°15'E	3-6m	> 31°C	59.4458
Echinopora	Faviidae	Echinopora		LITERATURE	Floros 2004 2MR	(2-MR) Floros, C.D., M.J. Samways, and B. Armstrong, Taxonomic patterns of bleaching within a South African coral assemblage. Biodiversity and Conservation, 2004. 13(6): p. 1175-1194.		2000-2001	December 2000 - October 2001	Temperate Southern Africa	Africa	Eastern Africa	South Africa	Sodwana Bay	27°31.2' S	32°41.3' E	10-15m	up to 1.8°C higher than normal	50
Echinopora	Faviidae	Echinopora		LITERATURE	Floros 2004 5MR	(5-MR) Floros, C.D., M.J. Samways, and B. Armstrong, Taxonomic patterns of bleaching within a South African coral assemblage. Biodiversity and Conservation, 2004. 13(6): p. 1175-1194.		2000-2001	December 2000 - October 2001	Temperate Southern Africa	Africa	Eastern Africa	South Africa	Sodwana Bay	27°31.2' S	32°41.3' E	17-21m	up to 1.8°C higher than normal	15
Echinopora	Faviidae	Echinopora		LITERATURE	McClanahan2007	McClanahan, T.R., et al., Western Indian Ocean coral communities: bleaching responses and susceptibility to extinction. Marine Ecology-Progress Series, 2007. 337: p. 1-13.		1998-2005		Western Indo-Pacific	Africa	Southwest Indian Ocean	Mauritius, Madagascar, southern Indian Ocean	study sites covered ~35° latitude and ~52° longitude, representing eight countries (southern Kenya, Tanzania, central and southern Mozambique, northern South Africa, northeast Madagascar, western Réunion, the Seychelles and the central atolls of the Maldives)			<15m, usually <3m		2.59488
Echinopora	Faviidae	Echinopora		LITERATURE	McClanahanMarBio2004	McClanahan, T.R., The relationship between bleaching and mortality of common corals. Marine Biology, 2004. 144(6): p. 1239-1245.		1998	September	Western Indo-Pacific	Africa	Eastern Africa	Kenya	Mombasa MNP	3°59'N	39°5'E	1-6m	29.5-30°C	8.47156
Echinopora	Faviidae	Echinopora		LITERATURE	Sebastian2009	Sebastián, C.R., K.J. Sink ,T.R McClanahan, D. A. Cowan (2009). “Bleaching response of corals and their Symbiodinium communities in southern Africa.” Marine Biology 156: 2049-2062.		2005	April	Western Indo-Pacific	Africa	Eastern Africa	Mozambique and South Africa	Southern Mozambique and South Africa, Southern Indian Ocean	24.5°S	33.5°E	4-18m	28.5°C	1.29341
Echinopora	Faviidae	Echinopora		RB BLEACHING AND MORTALITY	ReefBase_2606	ReefBase Project (2007), ReefBase Coral Bleaching dataset, WorldFish Cent., Penang, Malaysia.//www.Reefbase.org, dataset set downloaded June 2011.		2002	July	Eastern Indo-Pacific	Pacific	Southeast and Central Pacific	Kiribati	Kanton and Orona, Phoenix Island, Kiribati.	4°S	173°E		30°C	2.75
Echinopora	Faviidae	Echinopora		RB BLEACHING AND MORTALITY	ReefBase_3913	ReefBase Project (2007), ReefBase Coral Bleaching dataset, WorldFish Cent., Penang, Malaysia.//www.Reefbase.org, dataset set downloaded June 2011.		2003	April	Western Indo-Pacific	Africa	Eastern Africa	Zanzibar Islands	Chumbe Island Marine Park	6.271°S	39.175°E			2.75
Echinopora	Faviidae	Echinopora		RB BLEACHING AND MORTALITY	ReefBase_3914	ReefBase Project (2007), ReefBase Coral Bleaching dataset, WorldFish Cent., Penang, Malaysia.//www.Reefbase.org, dataset set downloaded June 2011.		2003	April	Western Indo-Pacific	Africa	Eastern Africa	Zanzibar Islands	Changu	6.426°S	39.346°E			2.75
Echinopora	Faviidae	Echinopora		RB BLEACHING AND MORTALITY	ReefBase_3915	ReefBase Project (2007), ReefBase Coral Bleaching dataset, WorldFish Cent., Penang, Malaysia.//www.Reefbase.org, dataset set downloaded June 2011.		2003	April	Western Indo-Pacific	Africa	Eastern Africa	Zanzibar Islands	Bawe Island	6.246°S	39.166°E			2.75
Echinopora	Faviidae	Echinopora		RB BLEACHING AND MORTALITY	ReefBase_3916	ReefBase Project (2007), ReefBase Coral Bleaching dataset, WorldFish Cent., Penang, Malaysia.//www.Reefbase.org, dataset set downloaded June 2011.		2003	April	Western Indo-Pacific	Africa	Eastern Africa	Zanzibar Islands	Kizimkizi	6.2742°S	39.2848°E			2.75
Euphyllia glabrescens	Euphyllidae	Euphyllia	glabrescens	RB BLEACHING AND MORTALITY	ReefBase_2573	ReefBase Project (2007), ReefBase Coral Bleaching dataset, WorldFish Cent., Penang, Malaysia.//www.Reefbase.org, dataset set downloaded June 2011.	NT	2002	August	Central Indo-Pacific	Asia	Southeast Asia	Malaysia	Front (Eastern) Marine Park Center,Pulau Payar Marine Park	6.059°N	100.043°E	1-8m	32ºC at sea surface, 30ºC at 7m	2.75
Euphyllia glabrescens	Euphyllidae	Euphyllia	glabrescens	RB BLEACHING AND MORTALITY	ReefBase_2575	ReefBase Project (2007), ReefBase Coral Bleaching dataset, WorldFish Cent., Penang, Malaysia.//www.Reefbase.org, dataset set downloaded June 2011.	NT	2002	August	Central Indo-Pacific	Asia	Southeast Asia	Malaysia	Marine Park Center to Langkawi Coral,Pulau Payar Marine Park	6.059°N	100.043°E	1-8m	32ºC at sea surface, 30ºC at 7m	2.75
Euphyllia glabrescens	Euphyllidae	Euphyllia	glabrescens	RB BLEACHING AND MORTALITY	ReefBase_2576	ReefBase Project (2007), ReefBase Coral Bleaching dataset, WorldFish Cent., Penang, Malaysia.//www.Reefbase.org, dataset set downloaded June 2011.	NT	2002	August	Central Indo-Pacific	Asia	Southeast Asia	Malaysia	Teluk Balas, Pulau Payar Marine Park	6.055°N	100.042°E		32ºC at sea surface (evening), 30ºC at 7m	2.75
Favia chinensis	Faviidae	Favia	chinensis	LITERATURE	Baird(PalmIsland) Pelorous	Marshall, P.A. and A.H. Baird, Bleaching of corals on the Great Barrier Reef: differential susceptibilities among taxa. Coral Reefs, 2000. 19(2): p. 155-163.		1998	March (~6weeks after bleaching was first observed)	Central Indo-Pacific	Australia	Australia and Papua New Guinea	Australia/GBR	Pelorus Island (Palm Islands); Central GBR	18°46'S	146°15'E	3-6m	> 31°C	49
Favia danae	Faviidae	Favia	danae	TNC	TNC2002	Done, T.J., et al., Testing bleaching resistance hypotheses for the 2002 Great Barrier Reef bleaching event. 2002, Australian Institute of Marine Science: Townsville. p. 106.	LC	2002	June - August	Central Indo-Pacific	Australia	Australia and Papua New Guinea	Australia	Entire GBR			3-9m		37.4299
Favia favus	Faviidae	Favia	favus	LITERATURE	Baird(PalmIsland) Pelorous	Marshall, P.A. and A.H. Baird, Bleaching of corals on the Great Barrier Reef: differential susceptibilities among taxa. Coral Reefs, 2000. 19(2): p. 155-163.	LC	1998	March (~6weeks after bleaching was first observed)	Central Indo-Pacific	Australia	Australia and Papua New Guinea	Australia/GBR	Pelorus Island (Palm Islands); Central GBR	18°46'S	146°15'E	3-6m	> 31°C	4
Favia favus	Faviidae	Favia	favus	LITERATURE	Loya2001	Loya, Y., K. Sakai, et al. (2001). "Coral bleaching: the winners and the losers." Ecology Letters 4(2): 122-131.	LC	1998	August	Temperate Northern Pacific	Asia	North and East Asia	Japan	Sesoko Island, Okinawa	26°38'N	127°52'E	2m	>30°C	2.75
Favia favus	Faviidae	Favia	favus	LITERATURE	Obura2001	Obura, D. O. (2001). “Can differential bleaching and mortality among coral species offer useful indicators for assessment and management of reefs under stress” Bulletin of Marine Science 69: 421-442	LC	1998	March - September	Western Indo-Pacific	Africa	Eastern Africa	Kenya, Tanzania, Mozambique, and Madagascar	Kenya, Tanzania, Mozambique, and Madagascar	0-20°S	40°E	shallow subtidial - 20m	1-2°C positive temperature anomaly	0.6
Favia favus	Faviidae	Favia	favus	LITERATURE	vanWoesik2004 1998	van Woesik, R., Coral Bleaching: Signs of Change in Southern Japan, in Coral Health and Disease, E. Rosenberg and Y. Loya, Editors. 2004, Springer.	LC	1998	July	Temperate Northern Pacific	Asia	North and East Asia	Japan	Sunabe, Okinawa	26°20'N	127°45'E	3-10m		77
Favia favus	Faviidae	Favia	favus	LITERATURE	vanWoesik2004 2001	van Woesik, R., Coral Bleaching: Signs of Change in Southern Japan, in Coral Health and Disease, E. Rosenberg and Y. Loya, Editors. 2004, Springer.	LC	2001	July	Temperate Northern Pacific	Asia	North and East Asia	Japan	Sunabe, Okinawa	26°20'N	127°45'E	3-10m		48.75
Favia favus	Faviidae	Favia	favus	TNC	TNC2002	Done, T.J., et al., Testing bleaching resistance hypotheses for the 2002 Great Barrier Reef bleaching event. 2002, Australian Institute of Marine Science: Townsville. p. 106.	LC	2002	June - August	Central Indo-Pacific	Australia	Australia and Papua New Guinea	Australia	Entire GBR			3-9m		33.972
Favia fragum	Faviidae	Favia	fragum	LITERATURE	Cook19903Hill Shoals	(Hill Shoals) Cook, C. B., A. Logan, J. Ward, B. Luckhurst, C. J. Berg (1990). “Elevated temperatures and bleaching on a high latitude reef: the 1988 Bermuda event” Coral Reefs 9:45-49	LC	1988	July - December	Tropical Atlantic	Americas	Northern Caribbean	Bermuda	3 Hill Shoals	32°20'N	64°45'W	4-6m	approximately 29.5°C	11.8812
Favia fragum	Faviidae	Favia	fragum	LITERATURE	Cook1990Natural Arches	(Natural Arches) Cook, C. B., A. Logan, J. Ward, B. Luckhurst, C. J. Berg (1990). “Elevated temperatures and bleaching on a high latitude reef: the 1988 Bermuda event” Coral Reefs 9:45-49	LC	1988	July - December	Tropical Atlantic	Americas	Northern Caribbean	Bermuda	Natural Arches	32°20'N	64°45'W	4-6m	approximately 29.5°C	45.9158
Favia fragum	Faviidae	Favia	fragum	LITERATURE	Cook1990North Rock	(North Rock) Cook, C. B., A. Logan, J. Ward, B. Luckhurst, C. J. Berg (1990). “Elevated temperatures and bleaching on a high latitude reef: the 1988 Bermuda event” Coral Reefs 9:45-49	LC	1988	July - December	Tropical Atlantic	Americas	Northern Caribbean	Bermuda	North Rock	32°20'N	64°45'W	4-6m	approximately 29.5°C	47.2772
Favia fragum	Faviidae	Favia	fragum	LITERATURE	McClanahan2009	McClanahan, T. R., E. Weil, J. Cortes, A. H. Baird, M. Ateweberhan (2009). “Consequences of Coral Bleaching for Sessile Reef organisms” in M.J.H. van Oppen, J.M. Lough (eds.) Coral Bleaching Ecological Studies 205: 121-138	LC	1983-2005		Tropical Atlantic	Americas	Caribbean		various locations throughout the Caribbean					11
Favia fragum	Faviidae	Favia	fragum	LITERATURE	Oxenford2008	Oxenford, H.A., et al., Quantitative observations of a major coral bleaching event in Barbados, Southeastern Caribbean. Climatic Change, 2008. 87(3-4): p. 435-449.	LC	2005-2006	September - October	Tropical Atlantic	Americas	Caribbean	Barbados	Maycocks, North Bellairs, Batts Rock, Atlantis, Coconut Court, Welcome Inn	13°05' N	59°37' W	3-22m	30-31°C	55
Favia laxa	Faviidae	Favia	laxa	TNC	TNC2002	Done, T.J., et al., Testing bleaching resistance hypotheses for the 2002 Great Barrier Reef bleaching event. 2002, Australian Institute of Marine Science: Townsville. p. 106.	NT	2002	June - August	Central Indo-Pacific	Australia	Australia and Papua New Guinea	Australia	Entire GBR			3-9m		41.4953
Favia lizardensis	Faviidae	Favia	lizardensis	LITERATURE	Baird(PalmIsland) Pelorous	Marshall, P.A. and A.H. Baird, Bleaching of corals on the Great Barrier Reef: differential susceptibilities among taxa. Coral Reefs, 2000. 19(2): p. 155-163.	NT	1998	March (~6weeks after bleaching was first observed)	Central Indo-Pacific	Australia	Australia and Papua New Guinea	Australia/GBR	Pelorus Island (Palm Islands); Central GBR	18°46'S	146°15'E	3-6m	> 31°C	100
Favia lizardensis	Faviidae	Favia	lizardensis	TNC	TNC2002	Done, T.J., et al., Testing bleaching resistance hypotheses for the 2002 Great Barrier Reef bleaching event. 2002, Australian Institute of Marine Science: Townsville. p. 106.	NT	2002	June - August	Central Indo-Pacific	Australia	Australia and Papua New Guinea	Australia	Entire GBR			3-9m		52.0093
Favia maritima	Faviidae	Favia	maritima	TNC	TNC2002	Done, T.J., et al., Testing bleaching resistance hypotheses for the 2002 Great Barrier Reef bleaching event. 2002, Australian Institute of Marine Science: Townsville. p. 106.	NT	2002	June - August	Central Indo-Pacific	Australia	Australia and Papua New Guinea	Australia	Entire GBR			3-9m		6.72897
Favia matthaii	Faviidae	Favia	matthaii	TNC	TNC2002	Done, T.J., et al., Testing bleaching resistance hypotheses for the 2002 Great Barrier Reef bleaching event. 2002, Australian Institute of Marine Science: Townsville. p. 106.	NT	2002	June - August	Central Indo-Pacific	Australia	Australia and Papua New Guinea	Australia	Entire GBR			3-9m		31.8692
Favia maxima	Faviidae	Favia	maxima	LITERATURE	Baird(PalmIsland) LPB	Marshall, P.A. and A.H. Baird, Bleaching of corals on the Great Barrier Reef: differential susceptibilities among taxa. Coral Reefs, 2000. 19(2): p. 155-163.	NT	1998	March (~6weeks after bleaching was first observed)	Central Indo-Pacific	Australia	Australia and Papua New Guinea	Australia/GBR	Little Pioneer Bay (Palm Islands); Central GBR	18°46'S	146°15'E	2-7m	> 31°C	16
Favia pallida	Faviidae	Favia	pallida	LITERATURE	Baird(PalmIsland) LPB	Marshall, P.A. and A.H. Baird, Bleaching of corals on the Great Barrier Reef: differential susceptibilities among taxa. Coral Reefs, 2000. 19(2): p. 155-163.	LC	1998	March (~6weeks after bleaching was first observed)	Central Indo-Pacific	Australia	Australia and Papua New Guinea	Australia/GBR	Little Pioneer Bay (Palm Islands); Central GBR	18°46'S	146°15'E	2-7m	> 31°C	51.84
Favia pallida	Faviidae	Favia	pallida	LITERATURE	Baird(PalmIsland) PB	Marshall, P.A. and A.H. Baird, Bleaching of corals on the Great Barrier Reef: differential susceptibilities among taxa. Coral Reefs, 2000. 19(2): p. 155-163.	LC	1998	March (~6weeks after bleaching was first observed)	Central Indo-Pacific	Australia	Australia and Papua New Guinea	Australia/GBR	Pioneer Bay (Palm Islands); Central GBR	18°46'S	146°15'E	2m	> 31°C	100
Favia pallida	Faviidae	Favia	pallida	LITERATURE	Baird(PalmIsland) Pelorous	Marshall, P.A. and A.H. Baird, Bleaching of corals on the Great Barrier Reef: differential susceptibilities among taxa. Coral Reefs, 2000. 19(2): p. 155-163.	LC	1998	March (~6weeks after bleaching was first observed)	Central Indo-Pacific	Australia	Australia and Papua New Guinea	Australia/GBR	Pelorus Island (Palm Islands); Central GBR	18°46'S	146°15'E	3-6m	> 31°C	75.1111
Favia pallida	Faviidae	Favia	pallida	LITERATURE	Brown1990South Pari island	(South Pari) Brown, B. E., Suharsono (1990). “Damage and recovery of coral reefs affected by El Nino related seawater warming in the Thousand Islands, Indonesia.” Coral Reefs 8: 163-170	LC	1983	April	Central Indo-Pacific	Asia	Southeast Asia	Indonesia	South Pari Island, Thousand Islands	5°36'S	106°33'E	up to 20m	>33°C	35.75
Favia pallida	Faviidae	Favia	pallida	LITERATURE	Brown1990South Tikus Island	(Tikus island) Brown, B. E., Suharsono (1990). “Damage and recovery of coral reefs affected by El Nino related seawater warming in the Thousand Islands, Indonesia.” Coral Reefs 8: 163-170	LC	1983	April	Central Indo-Pacific	Asia	Southeast Asia	Indonesia	South Tikus Island, Thousand Islands	5°36'S	106°33'E	up to 20m	>33°C	35.75
Favia pallida	Faviidae	Favia	pallida	LITERATURE	vanWoesik2004 1998	van Woesik, R., Coral Bleaching: Signs of Change in Southern Japan, in Coral Health and Disease, E. Rosenberg and Y. Loya, Editors. 2004, Springer.	LC	1998	July	Temperate Northern Pacific	Asia	North and East Asia	Japan	Sunabe, Okinawa	26°20'N	127°45'E	3-10m		70
Favia pallida	Faviidae	Favia	pallida	LITERATURE	vanWoesik2004 2001	van Woesik, R., Coral Bleaching: Signs of Change in Southern Japan, in Coral Health and Disease, E. Rosenberg and Y. Loya, Editors. 2004, Springer.	LC	2001	July	Temperate Northern Pacific	Asia	North and East Asia	Japan	Sunabe, Okinawa	26°20'N	127°45'E	3-10m		49.625
Favia pallida	Faviidae	Favia	pallida	LITERATURE	Wilkinson2002Iran	(iran) Wilkinson, C. R. (ed). (2002). Status of Coral Reefs of the World:2002. Townsville, Australia, Global Coral Reef Monitoring Network and Australian Institute of Marine Science: 377pp.	LC	1999		Western Indo-Pacific	Middle East	Persian Golf	Iran	Iran	25°N	54°E			35.75
Favia pallida	Faviidae	Favia	pallida	RB BLEACHING AND MORTALITY	ReefBase_3926	ReefBase Project (2007), ReefBase Coral Bleaching dataset, WorldFish Cent., Penang, Malaysia.//www.Reefbase.org, dataset set downloaded June 2011.	LC	1996	October	Western Indo-Pacific	Middle East	Persian Gulf	Bahrain	Abul Thalma	26.275°N	50.94°E		37.3ºC (2-3ºC above 1995 level)	46.75
Favia pallida	Faviidae	Favia	pallida	RB BLEACHING AND MORTALITY	ReefBase_3928	ReefBase Project (2007), ReefBase Coral Bleaching dataset, WorldFish Cent., Penang, Malaysia.//www.Reefbase.org, dataset set downloaded June 2011.	LC	1996	September	Western Indo-Pacific	Middle East	Persian Gulf	Bahrain	Al Dar Island, Fasht Al Adhom	26.127°N	50.679°E		37.3ºC (2-3ºC above 1995 level)	71.5
Favia pallida	Faviidae	Favia	pallida	RB BLEACHING AND MORTALITY	ReefBase_3929	ReefBase Project (2007), ReefBase Coral Bleaching dataset, WorldFish Cent., Penang, Malaysia.//www.Reefbase.org, dataset set downloaded June 2011.	LC	1996	September	Western Indo-Pacific	Middle East	Persian Gulf	Bahrain	Double Pipe Marker, Fasht Al Adhom	26.076°N	50.767°E		37.3ºC (2-3ºC above 1995 level)	46.75
Favia pallida	Faviidae	Favia	pallida	RB BLEACHING AND MORTALITY	ReefBase_3932	ReefBase Project (2007), ReefBase Coral Bleaching dataset, WorldFish Cent., Penang, Malaysia.//www.Reefbase.org, dataset set downloaded June 2011.	LC	1996	September	Western Indo-Pacific	Middle East	Persian Gulf	Bahrain	Jabari, South east of bahrain	25.918°N	50.697°E		37.3ºC (2-3ºC above 1995 level)	46.75
Favia pallida	Faviidae	Favia	pallida	TNC	TNC2002	Done, T.J., et al., Testing bleaching resistance hypotheses for the 2002 Great Barrier Reef bleaching event. 2002, Australian Institute of Marine Science: Townsville. p. 106.	LC	2002	June - August	Central Indo-Pacific	Australia	Australia and Papua New Guinea	Australia	Entire GBR			3-9m		30.7009
Favia rotumana	Faviidae	Favia	rotumana	LITERATURE	Brown1990South Pari island	(South Pari) Brown, B. E., Suharsono (1990). “Damage and recovery of coral reefs affected by El Nino related seawater warming in the Thousand Islands, Indonesia.” Coral Reefs 8: 163-170	LC	1983	April	Central Indo-Pacific	Asia	Southeast Asia	Indonesia	South Pari Island, Thousand Islands	5°36'S	106°33'E	up to 20m	>33°C	35.75
Favia rotumana	Faviidae	Favia	rotumana	TNC	TNC2002	Done, T.J., et al., Testing bleaching resistance hypotheses for the 2002 Great Barrier Reef bleaching event. 2002, Australian Institute of Marine Science: Townsville. p. 106.	LC	2002	June - August	Central Indo-Pacific	Australia	Australia and Papua New Guinea	Australia	Entire GBR			3-9m		10.3271
Favia rotundata	Faviidae	Favia	rotundata	TNC	TNC2002	Done, T.J., et al., Testing bleaching resistance hypotheses for the 2002 Great Barrier Reef bleaching event. 2002, Australian Institute of Marine Science: Townsville. p. 106.	NT	2002	June - August	Central Indo-Pacific	Australia	Australia and Papua New Guinea	Australia	Entire GBR			3-9m		32.3364
Favia speciosa	Faviidae	Favia	speciosa	LITERATURE	Baird(PalmIsland) LPB	Marshall, P.A. and A.H. Baird, Bleaching of corals on the Great Barrier Reef: differential susceptibilities among taxa. Coral Reefs, 2000. 19(2): p. 155-163.	LC	1998	March (~6weeks after bleaching was first observed)	Central Indo-Pacific	Australia	Australia and Papua New Guinea	Australia/GBR	Little Pioneer Bay (Palm Islands); Central GBR	18°46'S	146°15'E	2-7m	> 31°C	64
Favia speciosa	Faviidae	Favia	speciosa	LITERATURE	Brown1990South Pari island	(South Pari) Brown, B. E., Suharsono (1990). “Damage and recovery of coral reefs affected by El Nino related seawater warming in the Thousand Islands, Indonesia.” Coral Reefs 8: 163-170	LC	1983	April	Central Indo-Pacific	Asia	Southeast Asia	Indonesia	South Pari Island, Thousand Islands	5°36'S	106°33'E	up to 20m	>33°C	35.75
Favia speciosa	Faviidae	Favia	speciosa	LITERATURE	Brown1990South Tikus Island	(Tikus island) Brown, B. E., Suharsono (1990). “Damage and recovery of coral reefs affected by El Nino related seawater warming in the Thousand Islands, Indonesia.” Coral Reefs 8: 163-170	LC	1983	April	Central Indo-Pacific	Asia	Southeast Asia	Indonesia	South Tikus Island, Thousand Islands	5°36'S	106°33'E	up to 20m	>33°C	35.75
Favia speciosa	Faviidae	Favia	speciosa	LITERATURE	Stimson2002	Stimson et al. 2002. Interspecific Comparison of the Symbiotic Relationship in Corals with High and Low Rates of Bleaching-Induced Mortality. Coral Reefs 21: 409-421.	LC	1998/1999	February 1999 - June 1999 (5-10 months after bleaching which occurred in August/September 1998)	Temperate Northern Pacific	Asia	North and East Asia	Japan	Okinawa; Sesoko Station	26°38'N	127°52'E	shallow waters	>30°C	2.75
Favia speciosa	Faviidae	Favia	speciosa	TNC	TNC2002	Done, T.J., et al., Testing bleaching resistance hypotheses for the 2002 Great Barrier Reef bleaching event. 2002, Australian Institute of Marine Science: Townsville. p. 106.	LC	2002	June - August	Central Indo-Pacific	Australia	Australia and Papua New Guinea	Australia	Entire GBR			3-9m		29.7664
Favia stelligera	Faviidae	Favia	stelligera	LITERATURE	Baird(PalmIsland) Pelorous	Marshall, P.A. and A.H. Baird, Bleaching of corals on the Great Barrier Reef: differential susceptibilities among taxa. Coral Reefs, 2000. 19(2): p. 155-163.	NT	1998	March (~6weeks after bleaching was first observed)	Central Indo-Pacific	Australia	Australia and Papua New Guinea	Australia/GBR	Pelorus Island (Palm Islands); Central GBR	18°46'S	146°15'E	3-6m	> 31°C	100
Favia stelligera	Faviidae	Favia	stelligera	LITERATURE	Brown1990South Pari island	(South Pari) Brown, B. E., Suharsono (1990). “Damage and recovery of coral reefs affected by El Nino related seawater warming in the Thousand Islands, Indonesia.” Coral Reefs 8: 163-170	NT	1983	April	Central Indo-Pacific	Asia	Southeast Asia	Indonesia	South Pari Island, Thousand Islands	5°36'S	106°33'E	up to 20m	>33°C	35.75
Favia stelligera	Faviidae	Favia	stelligera	RB BLEACHING AND MORTALITY	ReefBase_2626	ReefBase Project (2007), ReefBase Coral Bleaching dataset, WorldFish Cent., Penang, Malaysia.//www.Reefbase.org, dataset set downloaded June 2011.	NT	2002	March	Eastern Indo-Pacific	Pacific	Micronesia	American Samoa	Fagafue, Tutuila	14.294°S	170.753°W	10m (reef slope)		11
Favia stelligera	Faviidae	Favia	stelligera	TNC	TNC2002	Done, T.J., et al., Testing bleaching resistance hypotheses for the 2002 Great Barrier Reef bleaching event. 2002, Australian Institute of Marine Science: Townsville. p. 106.	NT	2002	June - August	Central Indo-Pacific	Australia	Australia and Papua New Guinea	Australia	Entire GBR			3-9m		49.9533
Favia truncatus	Faviidae	Favia	truncatus	TNC	TNC2002	Done, T.J., et al., Testing bleaching resistance hypotheses for the 2002 Great Barrier Reef bleaching event. 2002, Australian Institute of Marine Science: Townsville. p. 106.	LC	2002	June - August	Central Indo-Pacific	Australia	Australia and Papua New Guinea	Australia	Entire GBR			3-9m		35.1869
Favia	Faviidae	Favia		LITERATURE	Baird(PalmIsland) LPB	Marshall, P.A. and A.H. Baird, Bleaching of corals on the Great Barrier Reef: differential susceptibilities among taxa. Coral Reefs, 2000. 19(2): p. 155-163.		1998	March (~6weeks after bleaching was first observed)	Central Indo-Pacific	Australia	Australia and Papua New Guinea	Australia/GBR	Little Pioneer Bay (Palm Islands); Central GBR	18°46'S	146°15'E	2-7m	> 31°C	30.5125
Favia	Faviidae	Favia		LITERATURE	Baird(PalmIsland) PB	Marshall, P.A. and A.H. Baird, Bleaching of corals on the Great Barrier Reef: differential susceptibilities among taxa. Coral Reefs, 2000. 19(2): p. 155-163.		1998	March (~6weeks after bleaching was first observed)	Central Indo-Pacific	Australia	Australia and Papua New Guinea	Australia/GBR	Pioneer Bay (Palm Islands); Central GBR	18°46'S	146°15'E	2m	> 31°C	81
Favia	Faviidae	Favia		LITERATURE	Baird(PalmIsland) Pelorous	Marshall, P.A. and A.H. Baird, Bleaching of corals on the Great Barrier Reef: differential susceptibilities among taxa. Coral Reefs, 2000. 19(2): p. 155-163.		1998	March (~6weeks after bleaching was first observed)	Central Indo-Pacific	Australia	Australia and Papua New Guinea	Australia/GBR	Pelorus Island (Palm Islands); Central GBR	18°46'S	146°15'E	3-6m	> 31°C	44.4444
Favia	Faviidae	Favia		LITERATURE	Floros 2004 2MR	(2-MR) Floros, C.D., M.J. Samways, and B. Armstrong, Taxonomic patterns of bleaching within a South African coral assemblage. Biodiversity and Conservation, 2004. 13(6): p. 1175-1194.		2000-2001	December 2000 - October 2001	Temperate Southern Africa	Africa	Eastern Africa	South Africa	Sodwana Bay	27°31.2' S	32°41.3' E	10-15m	up to 1.8°C higher than normal	59.5455
Favia	Faviidae	Favia		LITERATURE	Floros 2004 5MR	(5-MR) Floros, C.D., M.J. Samways, and B. Armstrong, Taxonomic patterns of bleaching within a South African coral assemblage. Biodiversity and Conservation, 2004. 13(6): p. 1175-1194.		2000-2001	December 2000 - October 2001	Temperate Southern Africa	Africa	Eastern Africa	South Africa	Sodwana Bay	27°31.2' S	32°41.3' E	17-21m	up to 1.8°C higher than normal	15
Favia	Faviidae	Favia		LITERATURE	Floros 2004 7MR	(7-MR) Floros, C.D., M.J. Samways, and B. Armstrong, Taxonomic patterns of bleaching within a South African coral assemblage. Biodiversity and Conservation, 2004. 13(6): p. 1175-1194.		2000-2001	December 2000 - October 2001	Temperate Southern Africa	Africa	Eastern Africa	South Africa	Sodwana Bay	27°31.2' S	32°41.3' E	15-18m	up to 1.8°C higher than normal	42.2222
Favia	Faviidae	Favia		LITERATURE	McClanahan2007	McClanahan, T.R., et al., Western Indian Ocean coral communities: bleaching responses and susceptibility to extinction. Marine Ecology-Progress Series, 2007. 337: p. 1-13.		1998-2005		Western Indo-Pacific	Africa	Southwest Indian Ocean	Mauritius, Madagascar, southern Indian Ocean	study sites covered ~35° latitude and ~52° longitude, representing eight countries (southern Kenya, Tanzania, central and southern Mozambique, northern South Africa, northeast Madagascar, western Réunion, the Seychelles and the central atolls of the Maldives)			<15m, usually <3m		7.58362
Favia	Faviidae	Favia		LITERATURE	McClanahanMarBio2004	McClanahan, T.R., The relationship between bleaching and mortality of common corals. Marine Biology, 2004. 144(6): p. 1239-1245.		1998	September	Western Indo-Pacific	Africa	Eastern Africa	Kenya	Mombasa MNP	3°59'N	39°5'E	1-6m	29.5-30°C	10.404
Favia	Faviidae	Favia		LITERATURE	Pratchett2004	Pratchett, M. S., S. K. Wilson, M. L. Berumen, M. I. McCormick (2004). “Sublethal effects of coral bleaching on an obligate coral feeding butterflyfish” Coral Reefs 23: 352-356		2002	November 2001 - February 2002	Central Indo-Pacific	Australia	Australia and Papua New Guinea	Australia	Trunk Reef, GBR	18°17'S	146°53'E	2-3m		35.75
Favia	Faviidae	Favia		LITERATURE	Sebastian2009	Sebastián, C.R., K.J. Sink ,T.R McClanahan, D. A. Cowan (2009). “Bleaching response of corals and their Symbiodinium communities in southern Africa.” Marine Biology 156: 2049-2062.		2005	April	Western Indo-Pacific	Africa	Eastern Africa	Mozambique and South Africa	Southern Mozambique and South Africa, Southern Indian Ocean	24.5°S	33.5°E	4-18m	28.5°C	4.87763
Favia	Faviidae	Favia		LITERATURE	Spencer2000Providence-Cerf Bank	(Providence Cerf bank) Spencer, T., K. A. Teleki, C. Bradshaw, M. D. Spalding (2000). “Coral Bleaching in the Southern Seychelles During the 1997-1998 Indian Ocean Warm Event.” Marine Pollution Bulletin 40: 569-586		1998	March - May	Western Indo-Pacific	Africa	Southwest Indian Ocean	Southern Seychelles	Providence-Cerf Bank (carbonate bank of Providence-Cerf)	9°15'S	51°E	up to 25m	>30°C from February to April	59.73
Favia	Faviidae	Favia		LITERATURE	Wilkinson2004Qatar	Wilkinson, C. R. e. (2004). Status of Coral Reefs of the World:2004. C. R. e. Wilkinson. Townsville, Australia, Global Coral Reef Monitoring Network and Australian Institute of Marine Science: 301pp.		1998		Western Indo-Pacific	Middle East	Persian Golf	Qatar	Qatar					35.75
Favia	Faviidae	Favia		RB BLEACHING AND MORTALITY	ReefBase_2574	ReefBase Project (2007), ReefBase Coral Bleaching dataset, WorldFish Cent., Penang, Malaysia.//www.Reefbase.org, dataset set downloaded June 2011.		2002	August	Central Indo-Pacific	Asia	Southeast Asia	Malaysia	Western Side (Back) of Pulau Payar Marine Park	6.064°N	100.036°E	1-15m	32ºC at sea surface, 30ºC at 7m	5.5
Favia	Faviidae	Favia		RB BLEACHING AND MORTALITY	ReefBase_2579	ReefBase Project (2007), ReefBase Coral Bleaching dataset, WorldFish Cent., Penang, Malaysia.//www.Reefbase.org, dataset set downloaded June 2011.		2002	August	Central Indo-Pacific	Asia	Southeast Asia	Malaysia	Pulau Segantang, Pulau Payar Marine Park System	6.043°N	99.93°E	1-8m	32ºC at sea surface (evening), 30ºC at 7m	2.75
Favia	Faviidae	Favia		RB BLEACHING AND MORTALITY	ReefBase_2643	ReefBase Project (2007), ReefBase Coral Bleaching dataset, WorldFish Cent., Penang, Malaysia.//www.Reefbase.org, dataset set downloaded June 2011.		2002	March	Eastern Indo-Pacific	Pacific	Micronesia	American Samoa	Hurricane House, Ofu	14.1085°S	169.652°W	10m (Reef slope)		2.75
Favia	Faviidae	Favia		RB BLEACHING AND MORTALITY	ReefBase_382	ReefBase Project (2007), ReefBase Coral Bleaching dataset, WorldFish Cent., Penang, Malaysia.//www.Reefbase.org, dataset set downloaded June 2011.		1998	May	Western Indo-Pacific	Middle East	Persian Gulf	Oman	Mirbat Peninsula	16.94°N	54.81°E		29.5-31.5°C	38.5
Favia	Faviidae	Favia		RB BLEACHING AND MORTALITY	ReefBase_3921	ReefBase Project (2007), ReefBase Coral Bleaching dataset, WorldFish Cent., Penang, Malaysia.//www.Reefbase.org, dataset set downloaded June 2011.		2003	May	Western Indo-Pacific	Asia	South Asia	Maldives	Kuda Ambaraa(Vaavu atoll)	3.425°N	73.422°E	1-10m	around 30°C at 10am	13.75
Favia	Faviidae	Favia		RB BLEACHING AND MORTALITY	ReefBase_3922	ReefBase Project (2007), ReefBase Coral Bleaching dataset, WorldFish Cent., Penang, Malaysia.//www.Reefbase.org, dataset set downloaded June 2011.		2003	May	Western Indo-Pacific	Asia	South Asia	Maldives	Wattaru(Vaavu atoll)	3.225°N	73.43°E	1-10m	around 30°C at 10am	13.75
Favia	Faviidae	Favia		RB BLEACHING AND MORTALITY	ReefBase_3923	ReefBase Project (2007), ReefBase Coral Bleaching dataset, WorldFish Cent., Penang, Malaysia.//www.Reefbase.org, dataset set downloaded June 2011.		2003	May	Western Indo-Pacific	Asia	South Asia	Maldives	Foththeyo(Vaavu atoll)	3.448°N	73.754°E	1-10m	around 30°C at 10am	5.5
Favia	Faviidae	Favia		RB BLEACHING AND MORTALITY	ReefBase_467	ReefBase Project (2007), ReefBase Coral Bleaching dataset, WorldFish Cent., Penang, Malaysia.//www.Reefbase.org, dataset set downloaded June 2011.		2001	May	Central Indo-Pacific	Pacific	Micronesia	Northern Mariana Islands	Saipan, Northern Mariana Islands	15.2°N	145.7°E	5-30ft	29-31°C	13.75
Favia	Faviidae	Favia		RB BLEACHING AND MORTALITY	ReefBase_514	ReefBase Project (2007), ReefBase Coral Bleaching dataset, WorldFish Cent., Penang, Malaysia.//www.Reefbase.org, dataset set downloaded June 2011.		2000	April	Central Indo-Pacific	Pacific	Southwest Pacific	Fiji	S Beqa Lagoon, Viti Levu	18.43°S	178.07°E	1-8m	85.3-86.3ºF	38.5
Favia	Faviidae	Favia		RB BLEACHING AND MORTALITY	ReefBase_516	ReefBase Project (2007), ReefBase Coral Bleaching dataset, WorldFish Cent., Penang, Malaysia.//www.Reefbase.org, dataset set downloaded June 2011.		2000	April	Central Indo-Pacific	Pacific	Southwest Pacific	Fiji	SE Beqa Lagoon, Viti Levu	18.43°S	178.09°E	1-8m	85.3-86.3ºF	38.5
Favia	Faviidae	Favia		RB BLEACHING AND MORTALITY	ReefBase_517	ReefBase Project (2007), ReefBase Coral Bleaching dataset, WorldFish Cent., Penang, Malaysia.//www.Reefbase.org, dataset set downloaded June 2011.		2000	April	Central Indo-Pacific	Pacific	Southwest Pacific	Fiji	SW Beqa Lagoon, Viti Levu	18.42°S	178.02°E	1-3m	85.3-86.3ºF	46.75
Favia	Faviidae	Favia		RB BLEACHING AND MORTALITY	ReefBase_603	ReefBase Project (2007), ReefBase Coral Bleaching dataset, WorldFish Cent., Penang, Malaysia.//www.Reefbase.org, dataset set downloaded June 2011.		1998		Central Indo-Pacific	Pacific	Micronesia	Palau	Big Drop Off	7.1089°N	134.2569°E	3-10m	31ºC	46.75
Favia	Faviidae	Favia		RB BLEACHING AND MORTALITY	ReefBase_604	ReefBase Project (2007), ReefBase Coral Bleaching dataset, WorldFish Cent., Penang, Malaysia.//www.Reefbase.org, dataset set downloaded June 2011.		1998		Central Indo-Pacific	Pacific	Micronesia	Palau	Ngerikuul Pass	7.3239°N	134.505°E	10m	31ºC	22
Favia	Faviidae	Favia		RB BLEACHING AND MORTALITY	ReefBase_605	ReefBase Project (2007), ReefBase Coral Bleaching dataset, WorldFish Cent., Penang, Malaysia.//www.Reefbase.org, dataset set downloaded June 2011.		1998		Central Indo-Pacific	Pacific	Micronesia	Palau	No Name	7.2556°N	134.3839°E	3-10m	31ºC	46.75
Favia	Faviidae	Favia		RB BLEACHING AND MORTALITY	ReefBase_606	ReefBase Project (2007), ReefBase Coral Bleaching dataset, WorldFish Cent., Penang, Malaysia.//www.Reefbase.org, dataset set downloaded June 2011.		1998		Central Indo-Pacific	Pacific	Micronesia	Palau	Ot Lagoon	7.1633°N	134.3481°E	3-10m	31ºC	46.75
Favia	Faviidae	Favia		RB BLEACHING AND MORTALITY	ReefBase_607	ReefBase Project (2007), ReefBase Coral Bleaching dataset, WorldFish Cent., Penang, Malaysia.//www.Reefbase.org, dataset set downloaded June 2011.		1998		Central Indo-Pacific	Pacific	Micronesia	Palau	Risong	7.3125°N	134.4903°E	3m	31ºC	22
Favia	Faviidae	Favia		RB BLEACHING AND MORTALITY	ReefBase_608	ReefBase Project (2007), ReefBase Coral Bleaching dataset, WorldFish Cent., Penang, Malaysia.//www.Reefbase.org, dataset set downloaded June 2011.		1998		Central Indo-Pacific	Pacific	Micronesia	Palau	Wonder Pass	7.1911°N	134.3681°E	3-10m	31ºC	46.75
Favia	Faviidae	Favia		RB BLEACHING AND MORTALITY	ReefBase_609	ReefBase Project (2007), ReefBase Coral Bleaching dataset, WorldFish Cent., Penang, Malaysia.//www.Reefbase.org, dataset set downloaded June 2011.		1998		Central Indo-Pacific	Pacific	Micronesia	Palau	Short Drop Off	7.2797°N	134.2286°E	3m	31ºC	46.75
Favia	Faviidae	Favia		RB BLEACHING AND MORTALITY	ReefBase_610	ReefBase Project (2007), ReefBase Coral Bleaching dataset, WorldFish Cent., Penang, Malaysia.//www.Reefbase.org, dataset set downloaded June 2011.		1998		Central Indo-Pacific	Pacific	Micronesia	Palau	Siaes	7.3219°N	134.2286°E	3-10m	31ºC	46.75
Favia	Faviidae	Favia		RB BLEACHING AND MORTALITY	ReefBase_611	ReefBase Project (2007), ReefBase Coral Bleaching dataset, WorldFish Cent., Penang, Malaysia.//www.Reefbase.org, dataset set downloaded June 2011.		1998		Central Indo-Pacific	Pacific	Micronesia	Palau	West Pass	7.5478°N	134.4736°E	3m	31ºC	22
Favites abdita	Faviidae	Favites	abdita	LITERATURE	Baird(PalmIsland) Pelorous	Marshall, P.A. and A.H. Baird, Bleaching of corals on the Great Barrier Reef: differential susceptibilities among taxa. Coral Reefs, 2000. 19(2): p. 155-163.	NT	1998	March (~6weeks after bleaching was first observed)	Central Indo-Pacific	Australia	Australia and Papua New Guinea	Australia/GBR	Pelorus Island (Palm Islands); Central GBR	18°46'S	146°15'E	3-6m	> 31°C	28.4444
Favites abdita	Faviidae	Favites	abdita	LITERATURE	Brown1990South Pari island	(South Pari) Brown, B. E., Suharsono (1990). “Damage and recovery of coral reefs affected by El Nino related seawater warming in the Thousand Islands, Indonesia.” Coral Reefs 8: 163-170	NT	1983	April	Central Indo-Pacific	Asia	Southeast Asia	Indonesia	South Pari Island, Thousand Islands	5°36'S	106°33'E	up to 20m	>33°C	0
Favites abdita	Faviidae	Favites	abdita	LITERATURE	Brown1990South Tikus Island	(Tikus island) Brown, B. E., Suharsono (1990). “Damage and recovery of coral reefs affected by El Nino related seawater warming in the Thousand Islands, Indonesia.” Coral Reefs 8: 163-170	NT	1983	April	Central Indo-Pacific	Asia	Southeast Asia	Indonesia	South Tikus Island, Thousand Islands	5°36'S	106°33'E	up to 20m	>33°C	35.75
Favites abdita	Faviidae	Favites	abdita	RB BLEACHING AND MORTALITY	ReefBase_2543	ReefBase Project (2007), ReefBase Coral Bleaching dataset, WorldFish Cent., Penang, Malaysia.//www.Reefbase.org, dataset set downloaded June 2011.	NT	1995	May	Western Indo-Pacific	Asia	Southeast Asia	Thailand	Phuket	8°N	98.33°E	Reef flat and fore reef slope	exceeding 30.1°C	38.5
Favites abdita	Faviidae	Favites	abdita	TNC	TNC2002	Done, T.J., et al., Testing bleaching resistance hypotheses for the 2002 Great Barrier Reef bleaching event. 2002, Australian Institute of Marine Science: Townsville. p. 106.	NT	2002	June - August	Central Indo-Pacific	Australia	Australia and Papua New Guinea	Australia	Entire GBR			3-9m		27.4766
Favites halicora	Faviidae	Favites	halicora	LITERATURE	Baird(PalmIsland) LPB	Marshall, P.A. and A.H. Baird, Bleaching of corals on the Great Barrier Reef: differential susceptibilities among taxa. Coral Reefs, 2000. 19(2): p. 155-163.	NT	1998	March (~6weeks after bleaching was first observed)	Central Indo-Pacific	Australia	Australia and Papua New Guinea	Australia/GBR	Little Pioneer Bay (Palm Islands); Central GBR	18°46'S	146°15'E	2-7m	> 31°C	4
Favites halicora	Faviidae	Favites	halicora	LITERATURE	Baird(PalmIsland) PB	Marshall, P.A. and A.H. Baird, Bleaching of corals on the Great Barrier Reef: differential susceptibilities among taxa. Coral Reefs, 2000. 19(2): p. 155-163.	NT	1998	March (~6weeks after bleaching was first observed)	Central Indo-Pacific	Australia	Australia and Papua New Guinea	Australia/GBR	Pioneer Bay (Palm Islands); Central GBR	18°46'S	146°15'E	2m	> 31°C	64
Favites halicora	Faviidae	Favites	halicora	LITERATURE	Baird(PalmIsland) Pelorous	Marshall, P.A. and A.H. Baird, Bleaching of corals on the Great Barrier Reef: differential susceptibilities among taxa. Coral Reefs, 2000. 19(2): p. 155-163.	NT	1998	March (~6weeks after bleaching was first observed)	Central Indo-Pacific	Australia	Australia and Papua New Guinea	Australia/GBR	Pelorus Island (Palm Islands); Central GBR	18°46'S	146°15'E	3-6m	> 31°C	36
Favites halicora	Faviidae	Favites	halicora	LITERATURE	Loya2001	Loya, Y., K. Sakai, et al. (2001). "Coral bleaching: the winners and the losers." Ecology Letters 4(2): 122-131.	NT	1998	August	Temperate Northern Pacific	Asia	North and East Asia	Japan	Sesoko Island, Okinawa	26°38'N	127°52'E	2m	>30°C	2.75
Favites halicora	Faviidae	Favites	halicora	TNC	TNC2002	Done, T.J., et al., Testing bleaching resistance hypotheses for the 2002 Great Barrier Reef bleaching event. 2002, Australian Institute of Marine Science: Townsville. p. 106.	NT	2002	June - August	Central Indo-Pacific	Australia	Australia and Papua New Guinea	Australia	Entire GBR			3-9m		21.5421
Fungia fungites	Fungiidae	Fungia	fungites	LITERATURE	Brown1990South Tikus Island	(Tikus island) Brown, B. E., Suharsono (1990). “Damage and recovery of coral reefs affected by El Nino related seawater warming in the Thousand Islands, Indonesia.” Coral Reefs 8: 163-170	NT	1983	April	Central Indo-Pacific	Asia	Southeast Asia	Indonesia	South Tikus Island, Thousand Islands	5°36'S	106°33'E	up to 20m	>33°C	11
Fungia fungites	Fungiidae	Fungia	fungites	LITERATURE	Stimson2002	Stimson et al. 2002. Interspecific Comparison of the Symbiotic Relationship in Corals with High and Low Rates of Bleaching-Induced Mortality. Coral Reefs 21: 409-421.	NT	1998/1999	February 1999 - June 1999 (5-10 months after bleaching which occurred in August/September 1998)	Temperate Northern Pacific	Asia	North and East Asia	Japan	Okinawa; Sesoko Station	26°38'N	127°52'E	shallow waters	>30°C	11
Fungia fungites	Fungiidae	Fungia	fungites	RB BLEACHING AND MORTALITY	ReefBase_2549	ReefBase Project (2007), ReefBase Coral Bleaching dataset, WorldFish Cent., Penang, Malaysia.//www.Reefbase.org, dataset set downloaded June 2011.	NT	1992	December	Eastern Indo-Pacific	Pacific	Micronesia	Marshall Islands	Telap Islet, Majuro	7.08°N	171.392°E	shallow	29.9°C peak (seasonal monthy peak 29.7°C)	35.75
Fungia fungites	Fungiidae	Fungia	fungites	TNC	TNC2002	Done, T.J., et al., Testing bleaching resistance hypotheses for the 2002 Great Barrier Reef bleaching event. 2002, Australian Institute of Marine Science: Townsville. p. 106.	NT	2002	June - August	Central Indo-Pacific	Australia	Australia and Papua New Guinea	Australia	Entire GBR			3-9m		3.08271
Galaxea fascicularis	Oculinidae	Galaxea	fascicularis	LITERATURE	Baird(HaphazardData) PelorousReef	Baird, A., Haphazard swims at various depths. 1998, James Cook University: Townsville (personal communication)	NT	1998	March (~6weeks after bleaching was first observed)	Central Indo-Pacific	Australia	Australia and Papua New Guinea	Australia/GBR	Pelorus Reef (Pelorus Island, Palm Islands); Central GBR	18°46'S	146°15'E	6-15m	> 31°C	16.0256
Galaxea fascicularis	Oculinidae	Galaxea	fascicularis	LITERATURE	Baird(PalmIsland) LPB	Marshall, P.A. and A.H. Baird, Bleaching of corals on the Great Barrier Reef: differential susceptibilities among taxa. Coral Reefs, 2000. 19(2): p. 155-163.	NT	1998	March (~6weeks after bleaching was first observed)	Central Indo-Pacific	Australia	Australia and Papua New Guinea	Australia/GBR	Little Pioneer Bay (Palm Islands); Central GBR	18°46'S	146°15'E	2-7m	> 31°C	25
Galaxea fascicularis	Oculinidae	Galaxea	fascicularis	LITERATURE	Brown1990South Tikus Island	(Tikus island) Brown, B. E., Suharsono (1990). “Damage and recovery of coral reefs affected by El Nino related seawater warming in the Thousand Islands, Indonesia.” Coral Reefs 8: 163-170	NT	1983	April	Central Indo-Pacific	Asia	Southeast Asia	Indonesia	South Tikus Island, Thousand Islands	5°36'S	106°33'E	up to 20m	>33°C	35.75
Galaxea fascicularis	Oculinidae	Galaxea	fascicularis	LITERATURE	Obura2001	Obura, D. O. (2001). “Can differential bleaching and mortality among coral species offer useful indicators for assessment and management of reefs under stress” Bulletin of Marine Science 69: 421-442	NT	1998	March - September	Western Indo-Pacific	Africa	Eastern Africa	Kenya, Tanzania, Mozambique, and Madagascar	Kenya, Tanzania, Mozambique, and Madagascar	0-20°S	40°E	shallow subtidial - 20m	1-2°C positive temperature anomaly	0.4
Galaxea fascicularis	Oculinidae	Galaxea	fascicularis	LITERATURE	Stimson2002	Stimson et al. 2002. Interspecific Comparison of the Symbiotic Relationship in Corals with High and Low Rates of Bleaching-Induced Mortality. Coral Reefs 21: 409-421.	NT	1998/1999	February 1999 - June 1999 (5-10 months after bleaching which occurred in August/September 1998)	Temperate Northern Pacific	Asia	North and East Asia	Japan	Okinawa; Sesoko Station	26°38'N	127°52'E	shallow waters	>30°C	2.75
Galaxea fascicularis	Oculinidae	Galaxea	fascicularis	RB BLEACHING AND MORTALITY	ReefBase_2547	ReefBase Project (2007), ReefBase Coral Bleaching dataset, WorldFish Cent., Penang, Malaysia.//www.Reefbase.org, dataset set downloaded June 2011.	NT	1998	August	Central Indo-Pacific	Asia	Southeast Asia	Philippines	Apo Island Marine Reserve	9.08°N	123.2667°E			71.5
Galaxea fascicularis	Oculinidae	Galaxea	fascicularis	TNC	TNC2002	Done, T.J., et al., Testing bleaching resistance hypotheses for the 2002 Great Barrier Reef bleaching event. 2002, Australian Institute of Marine Science: Townsville. p. 106.	NT	2002	June - August	Central Indo-Pacific	Australia	Australia and Papua New Guinea	Australia	Entire GBR			3-9m		11.5672
Goniastrea aspera	Faviidae	Goniastrea	aspera	LITERATURE	Loya2001	Loya, Y., K. Sakai, et al. (2001). "Coral bleaching: the winners and the losers." Ecology Letters 4(2): 122-131.	LC	1998	August	Temperate Northern Pacific	Asia	North and East Asia	Japan	Sesoko Island, Okinawa	26°38'N	127°52'E	2m	>30°C	2.75
Goniastrea aspera	Faviidae	Goniastrea	aspera	LITERATURE	Stimson2002	Stimson et al. 2002. Interspecific Comparison of the Symbiotic Relationship in Corals with High and Low Rates of Bleaching-Induced Mortality. Coral Reefs 21: 409-421.	LC	1998/1999	February 1999 - June 1999 (5-10 months after bleaching which occurred in August/September 1998)	Temperate Northern Pacific	Asia	North and East Asia	Japan	Okinawa; Sesoko Station	26°38'N	127°52'E	shallow waters	>30°C	2.75
Goniastrea aspera	Faviidae	Goniastrea	aspera	RB BLEACHING AND MORTALITY	ReefBase_2543	ReefBase Project (2007), ReefBase Coral Bleaching dataset, WorldFish Cent., Penang, Malaysia.//www.Reefbase.org, dataset set downloaded June 2011.	LC	1995	May	Western Indo-Pacific	Asia	Southeast Asia	Thailand	Phuket	8°N	98.33°E	Reef flat and fore reef slope	exceeding 30.1°C	38.5
Goniastrea aspera	Faviidae	Goniastrea	aspera	TNC	TNC2002	Done, T.J., et al., Testing bleaching resistance hypotheses for the 2002 Great Barrier Reef bleaching event. 2002, Australian Institute of Marine Science: Townsville. p. 106.	LC	2002	June - August	Central Indo-Pacific	Australia	Australia and Papua New Guinea	Australia	Entire GBR			3-9m		13.0841
Goniastrea retiformis	Faviidae	Goniastrea	retiformis	LITERATURE	Baird(PalmIsland) LPB	Marshall, P.A. and A.H. Baird, Bleaching of corals on the Great Barrier Reef: differential susceptibilities among taxa. Coral Reefs, 2000. 19(2): p. 155-163.	LC	1998	March (~6weeks after bleaching was first observed)	Central Indo-Pacific	Australia	Australia and Papua New Guinea	Australia/GBR	Little Pioneer Bay (Palm Islands); Central GBR	18°46'S	146°15'E	2-7m	> 31°C	49
Goniastrea retiformis	Faviidae	Goniastrea	retiformis	LITERATURE	Baird(PalmIsland) PB	Marshall, P.A. and A.H. Baird, Bleaching of corals on the Great Barrier Reef: differential susceptibilities among taxa. Coral Reefs, 2000. 19(2): p. 155-163.	LC	1998	March (~6weeks after bleaching was first observed)	Central Indo-Pacific	Australia	Australia and Papua New Guinea	Australia/GBR	Pioneer Bay (Palm Islands); Central GBR	18°46'S	146°15'E	2m	> 31°C	64
Goniastrea retiformis	Faviidae	Goniastrea	retiformis	LITERATURE	Baird(PalmIsland) Pelorous	Marshall, P.A. and A.H. Baird, Bleaching of corals on the Great Barrier Reef: differential susceptibilities among taxa. Coral Reefs, 2000. 19(2): p. 155-163.	LC	1998	March (~6weeks after bleaching was first observed)	Central Indo-Pacific	Australia	Australia and Papua New Guinea	Australia/GBR	Pelorus Island (Palm Islands); Central GBR	18°46'S	146°15'E	3-6m	> 31°C	100
Goniastrea retiformis	Faviidae	Goniastrea	retiformis	LITERATURE	Brown1990South Tikus Island	(Tikus island) Brown, B. E., Suharsono (1990). “Damage and recovery of coral reefs affected by El Nino related seawater warming in the Thousand Islands, Indonesia.” Coral Reefs 8: 163-170	LC	1983	April	Central Indo-Pacific	Asia	Southeast Asia	Indonesia	South Tikus Island, Thousand Islands	5°36'S	106°33'E	up to 20m	>33°C	35.75
Goniastrea retiformis	Faviidae	Goniastrea	retiformis	RB BLEACHING AND MORTALITY	ReefBase_2543	ReefBase Project (2007), ReefBase Coral Bleaching dataset, WorldFish Cent., Penang, Malaysia.//www.Reefbase.org, dataset set downloaded June 2011.	LC	1995	May	Western Indo-Pacific	Asia	Southeast Asia	Thailand	Phuket	8°N	98.33°E	Reef flat and fore reef slope	exceeding 30.1°C	38.5
Goniastrea retiformis	Faviidae	Goniastrea	retiformis	TNC	TNC2002	Done, T.J., et al., Testing bleaching resistance hypotheses for the 2002 Great Barrier Reef bleaching event. 2002, Australian Institute of Marine Science: Townsville. p. 106.	LC	2002	June - August	Central Indo-Pacific	Australia	Australia and Papua New Guinea	Australia	Entire GBR			3-9m		53.8318
Hydnophora exesa	Merulinidae	Hydnophora	exesa	LITERATURE	Obura2001	Obura, D. O. (2001). “Can differential bleaching and mortality among coral species offer useful indicators for assessment and management of reefs under stress” Bulletin of Marine Science 69: 421-442	NT	1998	March - September	Western Indo-Pacific	Africa	Eastern Africa	Kenya, Tanzania, Mozambique, and Madagascar	Kenya, Tanzania, Mozambique, and Madagascar	0-20°S	40°E	shallow subtidial - 20m	1-2°C positive temperature anomaly	1
Hydnophora exesa	Merulinidae	Hydnophora	exesa	TNC	TNC2002	Done, T.J., et al., Testing bleaching resistance hypotheses for the 2002 Great Barrier Reef bleaching event. 2002, Australian Institute of Marine Science: Townsville. p. 106.	NT	2002	June - August	Central Indo-Pacific	Australia	Australia and Papua New Guinea	Australia	Entire GBR			3-9m		8.53042
Hydnophora microconos	Merulinidae	Hydnophora	microconos	LITERATURE	Stimson2002	Stimson et al. 2002. Interspecific Comparison of the Symbiotic Relationship in Corals with High and Low Rates of Bleaching-Induced Mortality. Coral Reefs 21: 409-421.	NT	1998/1999	February 1999 - June 1999 (5-10 months after bleaching which occurred in August/September 1998)	Temperate Northern Pacific	Asia	North and East Asia	Japan	Okinawa; Sesoko Station	26°38'N	127°52'E	shallow waters	>30°C	2.75
Hydnophora microconos	Merulinidae	Hydnophora	microconos	TNC	TNC2002	Done, T.J., et al., Testing bleaching resistance hypotheses for the 2002 Great Barrier Reef bleaching event. 2002, Australian Institute of Marine Science: Townsville. p. 106.	NT	2002	June - August	Central Indo-Pacific	Australia	Australia and Papua New Guinea	Australia	Entire GBR			3-9m		17.6877
Hydnophora rigida	Merulinidae	Hydnophora	rigida	LITERATURE	Baird(HaphazardData) PelorousReef	Baird, A., Haphazard swims at various depths. 1998, James Cook University: Townsville (personal communication)	LC	1998	March (~6weeks after bleaching was first observed)	Central Indo-Pacific	Australia	Australia and Papua New Guinea	Australia/GBR	Pelorus Reef (Pelorus Island, Palm Islands); Central GBR	18°46'S	146°15'E	6-15m	> 31°C	82.5
Hydnophora rigida	Merulinidae	Hydnophora	rigida	LITERATURE	Baird(PalmIsland) PB	Marshall, P.A. and A.H. Baird, Bleaching of corals on the Great Barrier Reef: differential susceptibilities among taxa. Coral Reefs, 2000. 19(2): p. 155-163.	LC	1998	March (~6weeks after bleaching was first observed)	Central Indo-Pacific	Australia	Australia and Papua New Guinea	Australia/GBR	Pioneer Bay (Palm Islands); Central GBR	18°46'S	146°15'E	2m	> 31°C	26
Hydnophora rigida	Merulinidae	Hydnophora	rigida	LITERATURE	Brown1990South Pari island	(South Pari) Brown, B. E., Suharsono (1990). “Damage and recovery of coral reefs affected by El Nino related seawater warming in the Thousand Islands, Indonesia.” Coral Reefs 8: 163-170	LC	1983	April	Central Indo-Pacific	Asia	Southeast Asia	Indonesia	South Pari Island, Thousand Islands	5°36'S	106°33'E	up to 20m	>33°C	0
Hydnophora rigida	Merulinidae	Hydnophora	rigida	RB BLEACHING AND MORTALITY	ReefBase_2578	ReefBase Project (2007), ReefBase Coral Bleaching dataset, WorldFish Cent., Penang, Malaysia.//www.Reefbase.org, dataset set downloaded June 2011.	LC	2002	August	Central Indo-Pacific	Asia	Southeast Asia	Malaysia	Pulau Lembu, Pulau Payar Marine Park	6.07°N	100.059°E		32ºC at sea surface (evening), 30ºC at 7m	5.5
Hydnophora rigida	Merulinidae	Hydnophora	rigida	TNC	TNC2002	Done, T.J., et al., Testing bleaching resistance hypotheses for the 2002 Great Barrier Reef bleaching event. 2002, Australian Institute of Marine Science: Townsville. p. 106.	LC	2002	June - August	Central Indo-Pacific	Australia	Australia and Papua New Guinea	Australia	Entire GBR			3-9m		14.1076
Hydnophora	Merulinidae	Hydnophora		LITERATURE	Baird(PalmIsland) LPB	Marshall, P.A. and A.H. Baird, Bleaching of corals on the Great Barrier Reef: differential susceptibilities among taxa. Coral Reefs, 2000. 19(2): p. 155-163.		1998	March (~6weeks after bleaching was first observed)	Central Indo-Pacific	Australia	Australia and Papua New Guinea	Australia/GBR	Little Pioneer Bay (Palm Islands); Central GBR	18°46'S	146°15'E	2-7m	> 31°C	100
Hydnophora	Merulinidae	Hydnophora		LITERATURE	Baird(PalmIsland) PB	Marshall, P.A. and A.H. Baird, Bleaching of corals on the Great Barrier Reef: differential susceptibilities among taxa. Coral Reefs, 2000. 19(2): p. 155-163.		1998	March (~6weeks after bleaching was first observed)	Central Indo-Pacific	Australia	Australia and Papua New Guinea	Australia/GBR	Pioneer Bay (Palm Islands); Central GBR	18°46'S	146°15'E	2m	> 31°C	4
Hydnophora	Merulinidae	Hydnophora		LITERATURE	Baird(PalmIsland) Pelorous	Marshall, P.A. and A.H. Baird, Bleaching of corals on the Great Barrier Reef: differential susceptibilities among taxa. Coral Reefs, 2000. 19(2): p. 155-163.		1998	March (~6weeks after bleaching was first observed)	Central Indo-Pacific	Australia	Australia and Papua New Guinea	Australia/GBR	Pelorus Island (Palm Islands); Central GBR	18°46'S	146°15'E	3-6m	> 31°C	36
Hydnophora	Merulinidae	Hydnophora		LITERATURE	McClanahan2007	McClanahan, T.R., et al., Western Indian Ocean coral communities: bleaching responses and susceptibility to extinction. Marine Ecology-Progress Series, 2007. 337: p. 1-13.		1998-2005		Western Indo-Pacific	Africa	Southwest Indian Ocean	Mauritius, Madagascar, southern Indian Ocean	study sites covered ~35° latitude and ~52° longitude, representing eight countries (southern Kenya, Tanzania, central and southern Mozambique, northern South Africa, northeast Madagascar, western Réunion, the Seychelles and the central atolls of the Maldives)			<15m, usually <3m		2.40061
Hydnophora	Merulinidae	Hydnophora		LITERATURE	McClanahanMarBio2004	McClanahan, T.R., The relationship between bleaching and mortality of common corals. Marine Biology, 2004. 144(6): p. 1239-1245.		1998	September	Western Indo-Pacific	Africa	Eastern Africa	Kenya	Mombasa MNP	3°59'N	39°5'E	1-6m	29.5-30°C	6.3047
Hydnophora	Merulinidae	Hydnophora		RB BLEACHING AND MORTALITY	ReefBase_3913	ReefBase Project (2007), ReefBase Coral Bleaching dataset, WorldFish Cent., Penang, Malaysia.//www.Reefbase.org, dataset set downloaded June 2011.		2003	April	Western Indo-Pacific	Africa	Eastern Africa	Zanzibar Islands	Chumbe Island Marine Park	6.271°S	39.175°E			2.75
Hydnophora	Merulinidae	Hydnophora		RB BLEACHING AND MORTALITY	ReefBase_3914	ReefBase Project (2007), ReefBase Coral Bleaching dataset, WorldFish Cent., Penang, Malaysia.//www.Reefbase.org, dataset set downloaded June 2011.		2003	April	Western Indo-Pacific	Africa	Eastern Africa	Zanzibar Islands	Changu	6.426°S	39.346°E			2.75
Hydnophora	Merulinidae	Hydnophora		RB BLEACHING AND MORTALITY	ReefBase_3915	ReefBase Project (2007), ReefBase Coral Bleaching dataset, WorldFish Cent., Penang, Malaysia.//www.Reefbase.org, dataset set downloaded June 2011.		2003	April	Western Indo-Pacific	Africa	Eastern Africa	Zanzibar Islands	Bawe Island	6.246°S	39.166°E			2.75
Hydnophora	Merulinidae	Hydnophora		RB BLEACHING AND MORTALITY	ReefBase_3916	ReefBase Project (2007), ReefBase Coral Bleaching dataset, WorldFish Cent., Penang, Malaysia.//www.Reefbase.org, dataset set downloaded June 2011.		2003	April	Western Indo-Pacific	Africa	Eastern Africa	Zanzibar Islands	Kizimkizi	6.2742°S	39.2848°E			2.75
Leptastrea pruinosa	Faviidae	Leptastrea	pruinosa	TNC	TNC2002	Done, T.J., et al., Testing bleaching resistance hypotheses for the 2002 Great Barrier Reef bleaching event. 2002, Australian Institute of Marine Science: Townsville. p. 106.	LC	2002	June - August	Central Indo-Pacific	Australia	Australia and Papua New Guinea	Australia	Entire GBR			3-9m		7.14953
Leptastrea purpurea	Faviidae	Leptastrea	purpurea	LITERATURE	Brown1990South Pari island	(South Pari) Brown, B. E., Suharsono (1990). “Damage and recovery of coral reefs affected by El Nino related seawater warming in the Thousand Islands, Indonesia.” Coral Reefs 8: 163-170	LC	1983	April	Central Indo-Pacific	Asia	Southeast Asia	Indonesia	South Pari Island, Thousand Islands	5°36'S	106°33'E	up to 20m	>33°C	35.75
Leptastrea purpurea	Faviidae	Leptastrea	purpurea	LITERATURE	Loya2001	Loya, Y., K. Sakai, et al. (2001). "Coral bleaching: the winners and the losers." Ecology Letters 4(2): 122-131.	LC	1998	August	Temperate Northern Pacific	Asia	North and East Asia	Japan	Sesoko Island, Okinawa	26°38'N	127°52'E	2m	>30°C	2.75
Leptastrea purpurea	Faviidae	Leptastrea	purpurea	TNC	TNC2002	Done, T.J., et al., Testing bleaching resistance hypotheses for the 2002 Great Barrier Reef bleaching event. 2002, Australian Institute of Marine Science: Townsville. p. 106.	LC	2002	June - August	Central Indo-Pacific	Australia	Australia and Papua New Guinea	Australia	Entire GBR			3-9m		8.69159
Leptastrea transversa	Faviidae	Leptastrea	transversa	LITERATURE	Loya2001	Loya, Y., K. Sakai, et al. (2001). "Coral bleaching: the winners and the losers." Ecology Letters 4(2): 122-131.	LC	1998	August	Temperate Northern Pacific	Asia	North and East Asia	Japan	Sesoko Island, Okinawa	26°38'N	127°52'E	2m	>30°C	2.75
Leptastrea transversa	Faviidae	Leptastrea	transversa	RB BLEACHING AND MORTALITY	ReefBase_2543	ReefBase Project (2007), ReefBase Coral Bleaching dataset, WorldFish Cent., Penang, Malaysia.//www.Reefbase.org, dataset set downloaded June 2011.	LC	1995	May	Western Indo-Pacific	Asia	Southeast Asia	Thailand	Phuket	8°N	98.33°E	Reef flat and fore reef slope	exceeding 30.1°C	38.5
Leptastrea transversa	Faviidae	Leptastrea	transversa	TNC	TNC2002	Done, T.J., et al., Testing bleaching resistance hypotheses for the 2002 Great Barrier Reef bleaching event. 2002, Australian Institute of Marine Science: Townsville. p. 106.	LC	2002	June - August	Central Indo-Pacific	Australia	Australia and Papua New Guinea	Australia	Entire GBR			3-9m		7.57009
Leptastrea	Faviidae	Leptastrea		LITERATURE	Baird(PalmIsland) LPB	Marshall, P.A. and A.H. Baird, Bleaching of corals on the Great Barrier Reef: differential susceptibilities among taxa. Coral Reefs, 2000. 19(2): p. 155-163.		1998	March (~6weeks after bleaching was first observed)	Central Indo-Pacific	Australia	Australia and Papua New Guinea	Australia/GBR	Little Pioneer Bay (Palm Islands); Central GBR	18°46'S	146°15'E	2-7m	> 31°C	16
Leptastrea	Faviidae	Leptastrea		LITERATURE	Baird(PalmIsland) Pelorous	Marshall, P.A. and A.H. Baird, Bleaching of corals on the Great Barrier Reef: differential susceptibilities among taxa. Coral Reefs, 2000. 19(2): p. 155-163.		1998	March (~6weeks after bleaching was first observed)	Central Indo-Pacific	Australia	Australia and Papua New Guinea	Australia/GBR	Pelorus Island (Palm Islands); Central GBR	18°46'S	146°15'E	3-6m	> 31°C	21.7778
Leptastrea	Faviidae	Leptastrea		LITERATURE	McClanahan2007	McClanahan, T.R., et al., Western Indian Ocean coral communities: bleaching responses and susceptibility to extinction. Marine Ecology-Progress Series, 2007. 337: p. 1-13.		1998-2005		Western Indo-Pacific	Africa	Southwest Indian Ocean	Mauritius, Madagascar, southern Indian Ocean	study sites covered ~35° latitude and ~52° longitude, representing eight countries (southern Kenya, Tanzania, central and southern Mozambique, northern South Africa, northeast Madagascar, western Réunion, the Seychelles and the central atolls of the Maldives)			<15m, usually <3m		1.7439
Leptastrea	Faviidae	Leptastrea		LITERATURE	Stimson2002	Stimson et al. 2002. Interspecific Comparison of the Symbiotic Relationship in Corals with High and Low Rates of Bleaching-Induced Mortality. Coral Reefs 21: 409-421.		1998/1999	February 1999 - June 1999 (5-10 months after bleaching which occurred in August/September 1998)	Temperate Northern Pacific	Asia	North and East Asia	Japan	Okinawa; Sesoko Station	26°38'N	127°52'E	shallow waters	>30°C	2.75
Leptastrea	Faviidae	Leptastrea		RB BLEACHING AND MORTALITY	ReefBase_2629	ReefBase Project (2007), ReefBase Coral Bleaching dataset, WorldFish Cent., Penang, Malaysia.//www.Reefbase.org, dataset set downloaded June 2011.		2002	March	Eastern Indo-Pacific	Pacific	Micronesia	American Samoa	Masefau, Tutuila	14.255°S	170.622°W	10 m (reef slope)		2.75
Leptastrea	Faviidae	Leptastrea		RB BLEACHING AND MORTALITY	ReefBase_382	ReefBase Project (2007), ReefBase Coral Bleaching dataset, WorldFish Cent., Penang, Malaysia.//www.Reefbase.org, dataset set downloaded June 2011.		1998	May	Western Indo-Pacific	Middle East	Persian Gulf	Oman	Mirbat Peninsula	16.94°N	54.81°E		29.5-31.5°C	38.5
Leptoria phrygia	Faviidae	Leptoria	phrygia	LITERATURE	Baird(HaphazardData) NortheastReef	Baird, A., Haphazard swims at various depths. 1998, James Cook University: Townsville (personal communication)	NT	1998	March (~6weeks after bleaching was first observed)	Central Indo-Pacific	Australia	Australia and Papua New Guinea	Australia/GBR	Northeast Reef (Pelorus Island, Palm Islands); Central GBR	18°46'S	146°15'E	3-10m	> 31°C	45
Leptoria phrygia	Faviidae	Leptoria	phrygia	LITERATURE	Baird(HaphazardData) PelorousReef	Baird, A., Haphazard swims at various depths. 1998, James Cook University: Townsville (personal communication)	NT	1998	March (~6weeks after bleaching was first observed)	Central Indo-Pacific	Australia	Australia and Papua New Guinea	Australia/GBR	Pelorus Reef (Pelorus Island, Palm Islands); Central GBR	18°46'S	146°15'E	6-15m	> 31°C	64.5833
Leptoria phrygia	Faviidae	Leptoria	phrygia	LITERATURE	Baird(PalmIsland) LPB	Marshall, P.A. and A.H. Baird, Bleaching of corals on the Great Barrier Reef: differential susceptibilities among taxa. Coral Reefs, 2000. 19(2): p. 155-163.	NT	1998	March (~6weeks after bleaching was first observed)	Central Indo-Pacific	Australia	Australia and Papua New Guinea	Australia/GBR	Little Pioneer Bay (Palm Islands); Central GBR	18°46'S	146°15'E	2-7m	> 31°C	5.22449
Leptoria phrygia	Faviidae	Leptoria	phrygia	LITERATURE	Baird(PalmIsland) PB	Marshall, P.A. and A.H. Baird, Bleaching of corals on the Great Barrier Reef: differential susceptibilities among taxa. Coral Reefs, 2000. 19(2): p. 155-163.	NT	1998	March (~6weeks after bleaching was first observed)	Central Indo-Pacific	Australia	Australia and Papua New Guinea	Australia/GBR	Pioneer Bay (Palm Islands); Central GBR	18°46'S	146°15'E	2m	> 31°C	100
Leptoria phrygia	Faviidae	Leptoria	phrygia	LITERATURE	Baird(PalmIsland) Pelorous	Marshall, P.A. and A.H. Baird, Bleaching of corals on the Great Barrier Reef: differential susceptibilities among taxa. Coral Reefs, 2000. 19(2): p. 155-163.	NT	1998	March (~6weeks after bleaching was first observed)	Central Indo-Pacific	Australia	Australia and Papua New Guinea	Australia/GBR	Pelorus Island (Palm Islands); Central GBR	18°46'S	146°15'E	3-6m	> 31°C	51.84
Leptoria phrygia	Faviidae	Leptoria	phrygia	RB BLEACHING AND MORTALITY	ReefBase_4019	ReefBase Project (2007), ReefBase Coral Bleaching dataset, WorldFish Cent., Penang, Malaysia.//www.Reefbase.org, dataset set downloaded June 2011.	NT	2004	March	Eastern Indo-Pacific	Pacific	Micronesia	American Samoa	Fagatele Bay	14.367°S	170.767°W	3-7m		2.75
Leptoria phrygia	Faviidae	Leptoria	phrygia	TNC	TNC2002	Done, T.J., et al., Testing bleaching resistance hypotheses for the 2002 Great Barrier Reef bleaching event. 2002, Australian Institute of Marine Science: Townsville. p. 106.	NT	2002	June - August	Central Indo-Pacific	Australia	Australia and Papua New Guinea	Australia	Entire GBR			3-9m		52.6636
Leptoseris cucullata	Agariciidae	Leptoseris	cucullata	LITERATURE	Winter1998	Winter, A., R. S. Appeldoorn, A. Bruckner, E. H. Williams Jr., C. Coenaga (1998). “Sea surface temperatures and coral bleaching off La Parguera Puerto Rico (northeastern Caribbean Sea).” Coral Reefs 17: 377-382		1995	May - July	Tropical Atlantic	Americas	US Caribbean	Puerto Rico	La Parguera	17°58.27822'N	67°3.03028'W	up to 10m	>30°C with a sharp peak of 31.7°C in July	13.75
Leptoseris cucullata	Agariciidae	Leptoseris	cucullata	RB BLEACHING AND MORTALITY	ReefBase_3943	ReefBase Project (2007), ReefBase Coral Bleaching dataset, WorldFish Cent., Penang, Malaysia.//www.Reefbase.org, dataset set downloaded June 2011.		2003	September	Tropical Atlantic	Americas	US Caribbean	Virgin Islands (US)	Virgin Islands National Park, in St. John, USVI	18.322°N	64.752°W	6-17m	28.5°C on September 4, and 29.8°C on October 2	2.75
Leptoseris cucullata	Agariciidae	Leptoseris	cucullata	RB BLEACHING AND MORTALITY	ReefBase_3975	ReefBase Project (2007), ReefBase Coral Bleaching dataset, WorldFish Cent., Penang, Malaysia.//www.Reefbase.org, dataset set downloaded June 2011.		1987	September	Tropical Atlantic	Americas	US Caribbean	St. Croix	Cane Bay	17.684°N	64.739°W	8-10m		5.5
Leptoseris cucullata	Agariciidae	Leptoseris	cucullata	RB BLEACHING AND MORTALITY	ReefBase_3980	ReefBase Project (2007), ReefBase Coral Bleaching dataset, WorldFish Cent., Penang, Malaysia.//www.Reefbase.org, dataset set downloaded June 2011.		1987	August	Tropical Atlantic	Americas	US Caribbean	Florida (USA)	Elkhorn Control	25.393°N	80.168°W	3m	23.5°C in March 1988	2.75
Leptoseris cucullata	Agariciidae	Leptoseris	cucullata	RB BLEACHING AND MORTALITY	ReefBase_3981	ReefBase Project (2007), ReefBase Coral Bleaching dataset, WorldFish Cent., Penang, Malaysia.//www.Reefbase.org, dataset set downloaded June 2011.		1987	August	Tropical Atlantic	Americas	US Caribbean	Florida (USA)	Molasses	25°N	80.372°W	7-10m	23.5°C in March 1988	13.75
Leptoseris cucullata	Agariciidae	Leptoseris	cucullata	RB BLEACHING AND MORTALITY	ReefBase_4075	ReefBase Project (2007), ReefBase Coral Bleaching dataset, WorldFish Cent., Penang, Malaysia.//www.Reefbase.org, dataset set downloaded June 2011.		2005	September	Tropical Atlantic	Americas	Northern Caribbean	Cuba	Cayo Anclitas (Jardines de la Reina Archipelago)	20.817°N	78.972°W	1-12m	31ºC at 12m	2.75
Lobophyllia hemprichii	Mussidae	Lobophyllia	hemprichii	LITERATURE	Baird(HaphazardData) PelorousReef	Baird, A., Haphazard swims at various depths. 1998, James Cook University: Townsville (personal communication)	LC	1998	March (~6weeks after bleaching was first observed)	Central Indo-Pacific	Australia	Australia and Papua New Guinea	Australia/GBR	Pelorus Reef (Pelorus Island, Palm Islands); Central GBR	18°46'S	146°15'E	6-15m	> 31°C	75
Lobophyllia hemprichii	Mussidae	Lobophyllia	hemprichii	LITERATURE	Baird(PalmIsland) LPB	Marshall, P.A. and A.H. Baird, Bleaching of corals on the Great Barrier Reef: differential susceptibilities among taxa. Coral Reefs, 2000. 19(2): p. 155-163.	LC	1998	March (~6weeks after bleaching was first observed)	Central Indo-Pacific	Australia	Australia and Papua New Guinea	Australia/GBR	Little Pioneer Bay (Palm Islands); Central GBR	18°46'S	146°15'E	2-7m	> 31°C	25
Lobophyllia hemprichii	Mussidae	Lobophyllia	hemprichii	LITERATURE	Baird(PalmIsland) PB	Marshall, P.A. and A.H. Baird, Bleaching of corals on the Great Barrier Reef: differential susceptibilities among taxa. Coral Reefs, 2000. 19(2): p. 155-163.	LC	1998	March (~6weeks after bleaching was first observed)	Central Indo-Pacific	Australia	Australia and Papua New Guinea	Australia/GBR	Pioneer Bay (Palm Islands); Central GBR	18°46'S	146°15'E	2m	> 31°C	64
Lobophyllia hemprichii	Mussidae	Lobophyllia	hemprichii	LITERATURE	Baird(PalmIsland) Pelorous	Marshall, P.A. and A.H. Baird, Bleaching of corals on the Great Barrier Reef: differential susceptibilities among taxa. Coral Reefs, 2000. 19(2): p. 155-163.	LC	1998	March (~6weeks after bleaching was first observed)	Central Indo-Pacific	Australia	Australia and Papua New Guinea	Australia/GBR	Pelorus Island (Palm Islands); Central GBR	18°46'S	146°15'E	3-6m	> 31°C	100
Lobophyllia hemprichii	Mussidae	Lobophyllia	hemprichii	LITERATURE	Brown1990South Pari island	(South Pari) Brown, B. E., Suharsono (1990). “Damage and recovery of coral reefs affected by El Nino related seawater warming in the Thousand Islands, Indonesia.” Coral Reefs 8: 163-170	LC	1983	April	Central Indo-Pacific	Asia	Southeast Asia	Indonesia	South Pari Island, Thousand Islands	5°36'S	106°33'E	up to 20m	>33°C	35.75
Lobophyllia hemprichii	Mussidae	Lobophyllia	hemprichii	RB BLEACHING AND MORTALITY	ReefBase_2549	ReefBase Project (2007), ReefBase Coral Bleaching dataset, WorldFish Cent., Penang, Malaysia.//www.Reefbase.org, dataset set downloaded June 2011.	LC	1992	December	Eastern Indo-Pacific	Pacific	Micronesia	Marshall Islands	Telap Islet, Majuro	7.08°N	171.392°E	shallow	29.9°C peak (seasonal monthy peak 29.7°C)	35.75
Lobophyllia hemprichii	Mussidae	Lobophyllia	hemprichii	TNC	TNC2002	Done, T.J., et al., Testing bleaching resistance hypotheses for the 2002 Great Barrier Reef bleaching event. 2002, Australian Institute of Marine Science: Townsville. p. 106.	LC	2002	June - August	Central Indo-Pacific	Australia	Australia and Papua New Guinea	Australia	Entire GBR			3-9m		17.4231
Meandrina meandrites	Meandrinidae	Meandrina	meandrites	BLAGRRA	BLAGRRA_BAR2006A	Marks, K.W. and J.C. Lang, BLAGRRA Database, version (09/2006). 2007.	LC	2006	January	Tropical Atlantic	Americas	Caribbean	Barbados	various sites throughout Barbados	13.07-13.21°N	59.60-59.65°W	3-19.8m		9.9316
Meandrina meandrites	Meandrinidae	Meandrina	meandrites	BLAGRRA	BLAGRRA_BAR2006B	Marks, K.W. and J.C. Lang, BLAGRRA Database, version (09/2006). 2007.	LC	2006	May	Tropical Atlantic	Americas	Caribbean	Barbados	various sites throughout Barbados	13.07-13.21°N	59.60- 59.65°W	4.1-18.7m		20.7
Meandrina meandrites	Meandrinidae	Meandrina	meandrites	BLAGRRA	BLAGRRA_MAR2006A	Marks, K.W. and J.C. Lang, BLAGRRA Database, version (09/2006). 2007.	LC	2006	January	Tropical Atlantic	Americas	Caribbean	Martinique	various sites throughout Martinique	14.45-14.81°N	60.91-61.23°W	6.3-13.5m		11.4695
Meandrina meandrites	Meandrinidae	Meandrina	meandrites	BLAGRRA	BLAGRRA_MAR2006B	Marks, K.W. and J.C. Lang, BLAGRRA Database, version (09/2006). 2007.	LC	2006	May	Tropical Atlantic	Americas	Caribbean	Martinique	various sites throughout Martinique	14.45-14.66°N	60.91-61.16°W	9.2-11.9m		17.098
Meandrina meandrites	Meandrinidae	Meandrina	meandrites	LITERATURE	McClanahan2009	McClanahan, T. R., E. Weil, J. Cortes, A. H. Baird, M. Ateweberhan (2009). “Consequences of Coral Bleaching for Sessile Reef organisms” in M.J.H. van Oppen, J.M. Lough (eds.) Coral Bleaching Ecological Studies 205: 121-138	LC	1983-2005		Tropical Atlantic	Americas	Caribbean		various locations throughout the Caribbean					11
Meandrina meandrites	Meandrinidae	Meandrina	meandrites	LITERATURE	Oxenford2008	Oxenford, H.A., et al., Quantitative observations of a major coral bleaching event in Barbados, Southeastern Caribbean. Climatic Change, 2008. 87(3-4): p. 435-449.	LC	2005-2006	September - October	Tropical Atlantic	Americas	Caribbean	Barbados	Maycocks, North Bellairs, Batts Rock, Atlantis, Coconut Court, Welcome Inn	13°05' N	59°37' W	3-22m	30-31°C	27.7174
Meandrina meandrites	Meandrinidae	Meandrina	meandrites	LITERATURE	Wilkinson2008Venezuela	(Venezuela) Wilkinson C., Souter., D (eds.) (2008). Status of the Caribbean coral reefs after bleaching and hurricanes in 2005. Global Coral reef Monitoring Network, and Reef and Rainforest Research Center, Townsville pp152	LC	2005	November - December	Tropical Atlantic	Americas	Southern Tropical America	Venezuela	Parque Nacional Morrocoy	08° N	66° W		>27°C	38.5
Meandrina meandrites	Meandrinidae	Meandrina	meandrites	LITERATURE	Winter1998	Winter, A., R. S. Appeldoorn, A. Bruckner, E. H. Williams Jr., C. Coenaga (1998). “Sea surface temperatures and coral bleaching off La Parguera Puerto Rico (northeastern Caribbean Sea).” Coral Reefs 17: 377-382	LC	1995	May - July	Tropical Atlantic	Americas	US Caribbean	Puerto Rico	La Parguera	17°58.27822'N	67°3.03028'W	up to 10m	>30°C with a sharp peak of 31.7°C in July	13.75
Meandrina meandrites	Meandrinidae	Meandrina	meandrites	RB BLEACHING AND MORTALITY	ReefBase_564	ReefBase Project (2007), ReefBase Coral Bleaching dataset, WorldFish Cent., Penang, Malaysia.//www.Reefbase.org, dataset set downloaded June 2011.	LC	1999	October	Tropical Atlantic	Americas	Southern Tropical America	Colombia	Chengue Bay	11.3333°N	74.1333°W	9-18m	30°C	2.75
Meandrina meandrites	Meandrinidae	Meandrina	meandrites	RB BLEACHING AND MORTALITY	ReefBase_565	ReefBase Project (2007), ReefBase Coral Bleaching dataset, WorldFish Cent., Penang, Malaysia.//www.Reefbase.org, dataset set downloaded June 2011.	LC	1999	October	Tropical Atlantic	Americas	Southern Tropical America	Colombia	Tayrona Natural Park	11.3°N	74.15°W	9-18m	30°C	11
Merulina ampliata	Merulinidae	Merulina	ampliata	LITERATURE	Baird(PalmIsland) Pelorous	Marshall, P.A. and A.H. Baird, Bleaching of corals on the Great Barrier Reef: differential susceptibilities among taxa. Coral Reefs, 2000. 19(2): p. 155-163.	LC	1998	March (~6weeks after bleaching was first observed)	Central Indo-Pacific	Australia	Australia and Papua New Guinea	Australia/GBR	Pelorus Island (Palm Islands); Central GBR	18°46'S	146°15'E	3-6m	> 31°C	100
Merulina ampliata	Merulinidae	Merulina	ampliata	TNC	TNC2002	Done, T.J., et al., Testing bleaching resistance hypotheses for the 2002 Great Barrier Reef bleaching event. 2002, Australian Institute of Marine Science: Townsville. p. 106.	LC	2002	June - August	Central Indo-Pacific	Australia	Australia and Papua New Guinea	Australia	Entire GBR			3-9m		17.271
Merulina scabricula	Merulinidae	Merulina	scabricula	TNC	TNC2002	Done, T.J., et al., Testing bleaching resistance hypotheses for the 2002 Great Barrier Reef bleaching event. 2002, Australian Institute of Marine Science: Townsville. p. 106.	LC	2002	June - August	Central Indo-Pacific	Australia	Australia and Papua New Guinea	Australia	Entire GBR			3-9m		9.093
Merulina	Merulinidae	Merulina		LITERATURE	Baird(PalmIsland) LPB	Marshall, P.A. and A.H. Baird, Bleaching of corals on the Great Barrier Reef: differential susceptibilities among taxa. Coral Reefs, 2000. 19(2): p. 155-163.		1998	March (~6weeks after bleaching was first observed)	Central Indo-Pacific	Australia	Australia and Papua New Guinea	Australia/GBR	Little Pioneer Bay (Palm Islands); Central GBR	18°46'S	146°15'E	2-7m	> 31°C	100
Merulina	Merulinidae	Merulina		LITERATURE	Baird(PalmIsland) PB	Marshall, P.A. and A.H. Baird, Bleaching of corals on the Great Barrier Reef: differential susceptibilities among taxa. Coral Reefs, 2000. 19(2): p. 155-163.		1998	March (~6weeks after bleaching was first observed)	Central Indo-Pacific	Australia	Australia and Papua New Guinea	Australia/GBR	Pioneer Bay (Palm Islands); Central GBR	18°46'S	146°15'E	2m	> 31°C	64
Merulina	Merulinidae	Merulina		LITERATURE	Baird(PalmIsland) Pelorous	Marshall, P.A. and A.H. Baird, Bleaching of corals on the Great Barrier Reef: differential susceptibilities among taxa. Coral Reefs, 2000. 19(2): p. 155-163.		1998	March (~6weeks after bleaching was first observed)	Central Indo-Pacific	Australia	Australia and Papua New Guinea	Australia/GBR	Pelorus Island (Palm Islands); Central GBR	18°46'S	146°15'E	3-6m	> 31°C	16
Merulina	Merulinidae	Merulina		LITERATURE	McClanahan2007	McClanahan, T.R., et al., Western Indian Ocean coral communities: bleaching responses and susceptibility to extinction. Marine Ecology-Progress Series, 2007. 337: p. 1-13.		1998-2005		Western Indo-Pacific	Africa	Southwest Indian Ocean	Mauritius, Madagascar, southern Indian Ocean	study sites covered ~35° latitude and ~52° longitude, representing eight countries (southern Kenya, Tanzania, central and southern Mozambique, northern South Africa, northeast Madagascar, western Réunion, the Seychelles and the central atolls of the Maldives)			<15m, usually <3m		0.143712
Montastraea cavernosa	Faviidae	Montastraea	cavernosa	BLAGRRA	BLAGRRA_BAR2006A	Marks, K.W. and J.C. Lang, BLAGRRA Database, version (09/2006). 2007.	LC	2006	January	Tropical Atlantic	Americas	Caribbean	Barbados	various sites throughout Barbados	13.07-13.21°N	59.60-59.65°W	3-19.8m		0.9
Montastraea cavernosa	Faviidae	Montastraea	cavernosa	BLAGRRA	BLAGRRA_BAR2006B	Marks, K.W. and J.C. Lang, BLAGRRA Database, version (09/2006). 2007.	LC	2006	May	Tropical Atlantic	Americas	Caribbean	Barbados	various sites throughout Barbados	13.07-13.21°N	59.60- 59.65°W	4.1-18.7m		16.5041
Montastraea cavernosa	Faviidae	Montastraea	cavernosa	BLAGRRA	BLAGRRA_MAR2006A	Marks, K.W. and J.C. Lang, BLAGRRA Database, version (09/2006). 2007.	LC	2006	January	Tropical Atlantic	Americas	Caribbean	Martinique	various sites throughout Martinique	14.45-14.81°N	60.91-61.23°W	6.3-13.5m		18.6
Montastraea cavernosa	Faviidae	Montastraea	cavernosa	BLAGRRA	BLAGRRA_MAR2006B	Marks, K.W. and J.C. Lang, BLAGRRA Database, version (09/2006). 2007.	LC	2006	May	Tropical Atlantic	Americas	Caribbean	Martinique	various sites throughout Martinique	14.45-14.66°N	60.91-61.16°W	9.2-11.9m		8.7
Montastraea cavernosa	Faviidae	Montastraea	cavernosa	LITERATURE	Lang1988 DeepReef	Lang, J.C. Depth- and Habitat- Related Bleaching of Zooxanthellate Reef Organisms Near Lee Stocking Island, Exuma Cays, Bahamas. in 6th International Coral Reef Symposium. 1988. Australia.	LC	1987-1988	October 1987 - January 1988	Tropical Atlantic	Americas	Northern Caribbean	Bahamas	Deep Reef			24-33m	32°C max	12.6
Montastraea cavernosa	Faviidae	Montastraea	cavernosa	LITERATURE	Lang1988 PerryReef	Lang, J.C. Depth- and Habitat- Related Bleaching of Zooxanthellate Reef Organisms Near Lee Stocking Island, Exuma Cays, Bahamas. in 6th International Coral Reef Symposium. 1988. Australia.	LC	1987-1988	October 1987 - January 1988	Tropical Atlantic	Americas	Northern Caribbean	Bahamas	Perry Reef			11-14m	32°C max	2
Montastraea cavernosa	Faviidae	Montastraea	cavernosa	LITERATURE	McClanahan2009	McClanahan, T. R., E. Weil, J. Cortes, A. H. Baird, M. Ateweberhan (2009). “Consequences of Coral Bleaching for Sessile Reef organisms” in M.J.H. van Oppen, J.M. Lough (eds.) Coral Bleaching Ecological Studies 205: 121-138	LC	1983-2005		Tropical Atlantic	Americas	Caribbean		various locations throughout the Caribbean					11
Montastraea cavernosa	Faviidae	Montastraea	cavernosa	LITERATURE	Oxenford2008	Oxenford, H.A., et al., Quantitative observations of a major coral bleaching event in Barbados, Southeastern Caribbean. Climatic Change, 2008. 87(3-4): p. 435-449.	LC	2005-2006	September - October	Tropical Atlantic	Americas	Caribbean	Barbados	Maycocks, North Bellairs, Batts Rock, Atlantis, Coconut Court, Welcome Inn	13°05' N	59°37' W	3-22m	30-31°C	40.1261
Montastraea cavernosa	Faviidae	Montastraea	cavernosa	LITERATURE	Waddell2008	Waddell, J.E., and A.M. Clarke (eds.) (2008). The State of Coral Reef Ecosystems of the United States and Pacific Freely Associated States: 2008. NOAA Technical Memorandum NOS NCCOS 73. NOAA/ NCCOS Center for Coastal Monitoring and Assessment's Biogeography Team. Silver Spring MD. 569 pp.	LC	2005	December	Tropical Atlantic	Americas	US Caribbean	Puerto Rico	Puerto Rico	18°N	66.5°W	Up to 30m	31.8ºC at 30 m depths, up to 33.1ºC at reef crests	31.6667
Montastraea cavernosa	Faviidae	Montastraea	cavernosa	LITERATURE	Wilkinson2008Jamaica	(Jamaica) Wilkinson C., Souter., D (eds.) (2008). Status of the Caribbean coral reefs after bleaching and hurricanes in 2005. Global Coral reef Monitoring Network, and Reef and Rainforest Research Center, Townsville pp152	LC	2005	August - October	Tropical Atlantic	Americas	Northern Caribbean	Jamaica	Jamaica	18.15° N	77.30° W			38.5
Montastraea cavernosa	Faviidae	Montastraea	cavernosa	LITERATURE	Wilkinson2008Turks&Caicos	(Turks and Caicos) Wilkinson C., Souter., D (eds.) (2008). Status of the Caribbean coral reefs after bleaching and hurricanes in 2005. Global Coral reef Monitoring Network, and Reef and Rainforest Research Center, Townsville pp152	LC	2005	September - December	Tropical Atlantic	Americas	Northern Caribbean	Turks and Caicos Islands	Warhead, Fishbowl, and Tuckers reefs	21.30° N	71.30° W			13.75
Montastraea cavernosa	Faviidae	Montastraea	cavernosa	LITERATURE	Wilkinson2008USVI	(USVI) Wilkinson C., Souter., D (eds.) (2008). Status of the Caribbean coral reefs after bleaching and hurricanes in 2005. Global Coral reef Monitoring Network, and Reef and Rainforest Research Center, Townsville pp152	LC	2005	August - November	Tropical Atlantic	Americas	US Caribbean	Virgin Islands (US)	Virgin Islands	18.20° N	64.50° W		29.5°C	0
Montastraea cavernosa	Faviidae	Montastraea	cavernosa	RB BLEACHING AND MORTALITY	ReefBase_3965	ReefBase Project (2007), ReefBase Coral Bleaching dataset, WorldFish Cent., Penang, Malaysia.//www.Reefbase.org, dataset set downloaded June 2011.	LC	2003	August	Tropical Atlantic	Americas	Northern Caribbean	Bermuda	North Reef Rim	32.33°N	64.83°W	2-8m	28.9°C on 28/08/2003, max 30°C, 26.7°C on 19/09/2003	5.5
Montastraea cavernosa	Faviidae	Montastraea	cavernosa	RB BLEACHING AND MORTALITY	ReefBase_3966	ReefBase Project (2007), ReefBase Coral Bleaching dataset, WorldFish Cent., Penang, Malaysia.//www.Reefbase.org, dataset set downloaded June 2011.	LC	2003	September	Tropical Atlantic	Americas	Northern Caribbean	Bermuda	Lagoonal Reef	32.33°N	64.83°W	1-4m	29.5°C on 28/08/2003, max 30.7°C, 26.9°C on 19/09/2003	5.5
Montastraea cavernosa	Faviidae	Montastraea	cavernosa	RB BLEACHING AND MORTALITY	ReefBase_4076	ReefBase Project (2007), ReefBase Coral Bleaching dataset, WorldFish Cent., Penang, Malaysia.//www.Reefbase.org, dataset set downloaded June 2011.	LC	2005	September	Tropical Atlantic	Americas	Northern Caribbean	Cuba	Punta Perdiz (Bahía de Cochinos)	22.114°N	81.118°W	5-25m	31ºC at 20-25m	11
Montastraea faveolata	Faviidae	Montastraea	faveolata	BLAGRRA	BLAGRRA_BAR2006A	Marks, K.W. and J.C. Lang, BLAGRRA Database, version (09/2006). 2007.	EN	2006	January	Tropical Atlantic	Americas	Caribbean	Barbados	various sites throughout Barbados	13.07-13.21°N	59.60-59.65°W	3-19.8m		37.2581
Montastraea faveolata	Faviidae	Montastraea	faveolata	BLAGRRA	BLAGRRA_BAR2006B	Marks, K.W. and J.C. Lang, BLAGRRA Database, version (09/2006). 2007.	EN	2006	May	Tropical Atlantic	Americas	Caribbean	Barbados	various sites throughout Barbados	13.07-13.21°N	59.60- 59.65°W	4.1-18.7m		37.28
Montastraea faveolata	Faviidae	Montastraea	faveolata	BLAGRRA	BLAGRRA_MAR2006A	Marks, K.W. and J.C. Lang, BLAGRRA Database, version (09/2006). 2007.	EN	2006	January	Tropical Atlantic	Americas	Caribbean	Martinique	various sites throughout Martinique	14.45-14.81°N	60.91-61.23°W	6.3-13.5m		24.7955
Montastraea faveolata	Faviidae	Montastraea	faveolata	BLAGRRA	BLAGRRA_MAR2006B	Marks, K.W. and J.C. Lang, BLAGRRA Database, version (09/2006). 2007.	EN	2006	May	Tropical Atlantic	Americas	Caribbean	Martinique	various sites throughout Martinique	14.45-14.66°N	60.91-61.16°W	9.2-11.9m		26.3858
Montastraea faveolata	Faviidae	Montastraea	faveolata	LITERATURE	McClanahan2009	McClanahan, T. R., E. Weil, J. Cortes, A. H. Baird, M. Ateweberhan (2009). “Consequences of Coral Bleaching for Sessile Reef organisms” in M.J.H. van Oppen, J.M. Lough (eds.) Coral Bleaching Ecological Studies 205: 121-138	EN	1983-2005		Tropical Atlantic	Americas	Caribbean		various locations throughout the Caribbean					35.75
Montastraea faveolata	Faviidae	Montastraea	faveolata	LITERATURE	Wilkinson2008Cayman	(Cayman) Wilkinson C., Souter., D (eds.) (2008). Status of the Caribbean coral reefs after bleaching and hurricanes in 2005. Global Coral reef Monitoring Network, and Reef and Rainforest Research Center, Townsville pp152	EN	2005	August	Tropical Atlantic	Americas	US Caribbean	Cayman Islands	Little Cayman	19.30° N	80.30° W			13.75
Montastraea faveolata	Faviidae	Montastraea	faveolata	LITERATURE	Wilkinson2008Jamaica	(Jamaica) Wilkinson C., Souter., D (eds.) (2008). Status of the Caribbean coral reefs after bleaching and hurricanes in 2005. Global Coral reef Monitoring Network, and Reef and Rainforest Research Center, Townsville pp152	EN	2005	August - October	Tropical Atlantic	Americas	Northern Caribbean	Jamaica	Jamaica	18.15° N	77.30° W			38.5
Montastraea faveolata	Faviidae	Montastraea	faveolata	LITERATURE	Wilkinson2008Venezuela	(Venezuela) Wilkinson C., Souter., D (eds.) (2008). Status of the Caribbean coral reefs after bleaching and hurricanes in 2005. Global Coral reef Monitoring Network, and Reef and Rainforest Research Center, Townsville pp152	EN	2005	November - December	Tropical Atlantic	Americas	Southern Tropical America	Venezuela	Parque Nacional Morrocoy	08° N	66° W		>27°C	38.5
Montastraea faveolata	Faviidae	Montastraea	faveolata	LITERATURE	Winter1998	Winter, A., R. S. Appeldoorn, A. Bruckner, E. H. Williams Jr., C. Coenaga (1998). “Sea surface temperatures and coral bleaching off La Parguera Puerto Rico (northeastern Caribbean Sea).” Coral Reefs 17: 377-382	EN	1995	May - July	Tropical Atlantic	Americas	US Caribbean	Puerto Rico	La Parguera	17°58.27822'N	67°3.03028'W	up to 10m	>30°C with a sharp peak of 31.7°C in July	5.5
Montastraea faveolata	Faviidae	Montastraea	faveolata	RB BLEACHING AND MORTALITY	ReefBase_3941	ReefBase Project (2007), ReefBase Coral Bleaching dataset, WorldFish Cent., Penang, Malaysia.//www.Reefbase.org, dataset set downloaded June 2011.	EN	2003	September	Tropical Atlantic	Americas	Mesoamerica	Mexico	Between Puerto Morelos and Cancun (NE YucatÃ¡n, MÃ©xico)	20.833°N	86.868°W	1m-4m	29.3°C - 31.1°C (at 0.5m)	11
Montastraea faveolata	Faviidae	Montastraea	faveolata	RB BLEACHING AND MORTALITY	ReefBase_3942	ReefBase Project (2007), ReefBase Coral Bleaching dataset, WorldFish Cent., Penang, Malaysia.//www.Reefbase.org, dataset set downloaded June 2011.	EN	2003	September	Tropical Atlantic	Americas	Northern Caribbean	Cuba	City of Santiago de Cuba	19.9613°N	75.871°W	10-25m		2.75
Montastraea faveolata	Faviidae	Montastraea	faveolata	RB BLEACHING AND MORTALITY	ReefBase_3943	ReefBase Project (2007), ReefBase Coral Bleaching dataset, WorldFish Cent., Penang, Malaysia.//www.Reefbase.org, dataset set downloaded June 2011.	EN	2003	September	Tropical Atlantic	Americas	US Caribbean	Virgin Islands (US)	Virgin Islands National Park, in St. John, USVI	18.322°N	64.752°W	6-17m	28.5°C on September 4, and 29.8°C on October 2	2.75
Montastraea faveolata	Faviidae	Montastraea	faveolata	RB BLEACHING AND MORTALITY	ReefBase_3944	ReefBase Project (2007), ReefBase Coral Bleaching dataset, WorldFish Cent., Penang, Malaysia.//www.Reefbase.org, dataset set downloaded June 2011.	EN	2003	October	Tropical Atlantic	Americas	US Caribbean	Puerto Rico	South West	17.914°N	67.223°W	0.5 to 25m	not high	35.75
Montastraea faveolata	Faviidae	Montastraea	faveolata	RB BLEACHING AND MORTALITY	ReefBase_4076	ReefBase Project (2007), ReefBase Coral Bleaching dataset, WorldFish Cent., Penang, Malaysia.//www.Reefbase.org, dataset set downloaded June 2011.	EN	2005	September	Tropical Atlantic	Americas	Northern Caribbean	Cuba	Punta Perdiz (Bahía de Cochinos)	22.114°N	81.118°W	5-25m	31ºC at 20-25m	11
Montastraea faveolata	Faviidae	Montastraea	faveolata	RB BLEACHING AND MORTALITY	ReefBase_4078	ReefBase Project (2007), ReefBase Coral Bleaching dataset, WorldFish Cent., Penang, Malaysia.//www.Reefbase.org, dataset set downloaded June 2011.	EN	2005	August	Tropical Atlantic	Americas	Southern Tropical America	Colombia	Islas del Rosario(Caribbean Sea)	10.012°N	75.617°W	0-12m		38.5
Montastraea faveolata	Faviidae	Montastraea	faveolata	RB BLEACHING AND MORTALITY	ReefBase_4079	ReefBase Project (2007), ReefBase Coral Bleaching dataset, WorldFish Cent., Penang, Malaysia.//www.Reefbase.org, dataset set downloaded June 2011.	EN	2005	August	Tropical Atlantic	Americas	Southern Tropical America	Colombia	Islas de San Bernardo(Caribbean Sea)	9.65°N	74.67°W	1-15m		13.75
Montastraea faveolata	Faviidae	Montastraea	faveolata	RB BLEACHING AND MORTALITY	ReefBase_4102	ReefBase Project (2007), ReefBase Coral Bleaching dataset, WorldFish Cent., Penang, Malaysia.//www.Reefbase.org, dataset set downloaded June 2011.	EN	2005	September	Tropical Atlantic	Americas	Northern Caribbean	Cuba	Rincón de Guanabo (East of Havana City)	23.177°N	82.098°W	2m		35.75
Montastraea faveolata	Faviidae	Montastraea	faveolata	RB BLEACHING AND MORTALITY	ReefBase_4104	ReefBase Project (2007), ReefBase Coral Bleaching dataset, WorldFish Cent., Penang, Malaysia.//www.Reefbase.org, dataset set downloaded June 2011.	EN	2005	September	Tropical Atlantic	Americas	Southern Tropical America	Colombia	Isla de San Andrés (Caribbean Sea)	12.466°N	81.65°W	0-30m		2.75
Montastraea faveolata	Faviidae	Montastraea	faveolata	RB BLEACHING AND MORTALITY	ReefBase_4321	ReefBase Project (2007), ReefBase Coral Bleaching dataset, WorldFish Cent., Penang, Malaysia.//www.Reefbase.org, dataset set downloaded June 2011.	EN	2005	October	Tropical Atlantic	Americas	Southern Tropical America	Colombia	Tayrona Natural National Park, off the city of Santa Marta	11.333°N	74.133°W	0-10m	29°C on 11/11/2005	5.5
Montipora aequituberculata	Acroporidae	Montipora	aequituberculata	LITERATURE	Loya2001	Loya, Y., K. Sakai, et al. (2001). "Coral bleaching: the winners and the losers." Ecology Letters 4(2): 122-131.	LC	1998	August	Temperate Northern Pacific	Asia	North and East Asia	Japan	Sesoko Island, Okinawa	26°38'N	127°52'E	2m	>30°C	35.75
Montipora aequituberculata	Acroporidae	Montipora	aequituberculata	LITERATURE	Stimson2002	Stimson et al. 2002. Interspecific Comparison of the Symbiotic Relationship in Corals with High and Low Rates of Bleaching-Induced Mortality. Coral Reefs 21: 409-421.	LC	1998/1999	February 1999 - June 1999 (5-10 months after bleaching which occurred in August/September 1998)	Temperate Northern Pacific	Asia	North and East Asia	Japan	Okinawa; Sesoko Station	26°38'N	127°52'E	shallow waters	>30°C	2.75
Montipora aequituberculata	Acroporidae	Montipora	aequituberculata	TNC	TNC2002	Done, T.J., et al., Testing bleaching resistance hypotheses for the 2002 Great Barrier Reef bleaching event. 2002, Australian Institute of Marine Science: Townsville. p. 106.	LC	2002	June - August	Central Indo-Pacific	Australia	Australia and Papua New Guinea	Australia	Entire GBR			3-9m		8.33333
Montipora caliculata	Acroporidae	Montipora	caliculata	TNC	TNC2002	Done, T.J., et al., Testing bleaching resistance hypotheses for the 2002 Great Barrier Reef bleaching event. 2002, Australian Institute of Marine Science: Townsville. p. 106.	VU	2002	June - August	Central Indo-Pacific	Australia	Australia and Papua New Guinea	Australia	Entire GBR			3-9m		39.7619
Montipora capitata	Acroporidae	Montipora	capitata	LITERATURE	Jokiel2004	Jokiel, P.L. and E.K. Brown, Global warming, regional trends and inshore environmental conditions influence coral bleaching in Hawaii. Global Change Biology, 2004. 10(10): p. 1627-1641.	NT	2000	August	Eastern Indo-Pacific	Pacific	US Pacific Islands	USA	Kaneohe Bay, Hawaii	21-22°N	157-158°W	all depths	30.7°C max	13.75
Montipora crassituberculata	Acroporidae	Montipora	crassituberculata	TNC	TNC2002	Done, T.J., et al., Testing bleaching resistance hypotheses for the 2002 Great Barrier Reef bleaching event. 2002, Australian Institute of Marine Science: Townsville. p. 106.	VU	2002	June - August	Central Indo-Pacific	Australia	Australia and Papua New Guinea	Australia	Entire GBR			3-9m		15.873
Montipora danae	Acroporidae	Montipora	danae	LITERATURE	Baird(HaphazardData) NortheastReef	Baird, A., Haphazard swims at various depths. 1998, James Cook University: Townsville (personal communication)	LC	1998	March (~6weeks after bleaching was first observed)	Central Indo-Pacific	Australia	Australia and Papua New Guinea	Australia/GBR	Northeast Reef (Pelorus Island, Palm Islands); Central GBR	18°46'S	146°15'E	3-10m	> 31°C	100
Montipora danae	Acroporidae	Montipora	danae	LITERATURE	Baird(HaphazardData) PelorousReef	Baird, A., Haphazard swims at various depths. 1998, James Cook University: Townsville (personal communication)	LC	1998	March (~6weeks after bleaching was first observed)	Central Indo-Pacific	Australia	Australia and Papua New Guinea	Australia/GBR	Pelorus Reef (Pelorus Island, Palm Islands); Central GBR	18°46'S	146°15'E	6-15m	> 31°C	52.5
Montipora danae	Acroporidae	Montipora	danae	LITERATURE	Baird(PalmIsland) LPB	Marshall, P.A. and A.H. Baird, Bleaching of corals on the Great Barrier Reef: differential susceptibilities among taxa. Coral Reefs, 2000. 19(2): p. 155-163.	LC	1998	March (~6weeks after bleaching was first observed)	Central Indo-Pacific	Australia	Australia and Papua New Guinea	Australia/GBR	Little Pioneer Bay (Palm Islands); Central GBR	18°46'S	146°15'E	2-7m	> 31°C	100
Montipora danae	Acroporidae	Montipora	danae	TNC	TNC2002	Done, T.J., et al., Testing bleaching resistance hypotheses for the 2002 Great Barrier Reef bleaching event. 2002, Australian Institute of Marine Science: Townsville. p. 106.	LC	2002	June - August	Central Indo-Pacific	Australia	Australia and Papua New Guinea	Australia	Entire GBR			3-9m		38.0952
Montipora digitata	Acroporidae	Montipora	digitata	LITERATURE	Baird(PalmIsland) LPB	Marshall, P.A. and A.H. Baird, Bleaching of corals on the Great Barrier Reef: differential susceptibilities among taxa. Coral Reefs, 2000. 19(2): p. 155-163.	LC	1998	March (~6weeks after bleaching was first observed)	Central Indo-Pacific	Australia	Australia and Papua New Guinea	Australia/GBR	Little Pioneer Bay (Palm Islands); Central GBR	18°46'S	146°15'E	2-7m	> 31°C	28.4444
Montipora digitata	Acroporidae	Montipora	digitata	LITERATURE	Brown1990South Pari island	(South Pari) Brown, B. E., Suharsono (1990). “Damage and recovery of coral reefs affected by El Nino related seawater warming in the Thousand Islands, Indonesia.” Coral Reefs 8: 163-170	LC	1983	April	Central Indo-Pacific	Asia	Southeast Asia	Indonesia	South Pari Island, Thousand Islands	5°36'S	106°33'E	up to 20m	>33°C	35.75
Montipora digitata	Acroporidae	Montipora	digitata	LITERATURE	Brown1990South Tikus Island	(Tikus island) Brown, B. E., Suharsono (1990). “Damage and recovery of coral reefs affected by El Nino related seawater warming in the Thousand Islands, Indonesia.” Coral Reefs 8: 163-170	LC	1983	April	Central Indo-Pacific	Asia	Southeast Asia	Indonesia	South Tikus Island, Thousand Islands	5°36'S	106°33'E	up to 20m	>33°C	35.75
Montipora digitata	Acroporidae	Montipora	digitata	LITERATURE	Stimson2002	Stimson et al. 2002. Interspecific Comparison of the Symbiotic Relationship in Corals with High and Low Rates of Bleaching-Induced Mortality. Coral Reefs 21: 409-421.	LC	1998/1999	February 1999 - June 1999 (5-10 months after bleaching which occurred in August/September 1998)	Temperate Northern Pacific	Asia	North and East Asia	Japan	Okinawa; Sesoko Station	26°38'N	127°52'E	shallow waters	>30°C	2.75
Montipora digitata	Acroporidae	Montipora	digitata	RB BLEACHING AND MORTALITY	ReefBase_4011	ReefBase Project (2007), ReefBase Coral Bleaching dataset, WorldFish Cent., Penang, Malaysia.//www.Reefbase.org, dataset set downloaded June 2011.	LC	2002	April	Western Indo-Pacific	Asia	South Asia	India	Rameswaram East, Palk Bay	9.2921°N	79.3277°E		mean SST varied from 29.5 to 32.6°C	13.75
Montipora digitata	Acroporidae	Montipora	digitata	RB BLEACHING AND MORTALITY	ReefBase_4012	ReefBase Project (2007), ReefBase Coral Bleaching dataset, WorldFish Cent., Penang, Malaysia.//www.Reefbase.org, dataset set downloaded June 2011.	LC	2002	April	Western Indo-Pacific	Asia	South Asia	India	Rameswaram North, Palk Bay	9.328°N	79.3179°E		mean SST varied from 29.5 to 32.6°C	13.75
Montipora digitata	Acroporidae	Montipora	digitata	RB BLEACHING AND MORTALITY	ReefBase_4013	ReefBase Project (2007), ReefBase Coral Bleaching dataset, WorldFish Cent., Penang, Malaysia.//www.Reefbase.org, dataset set downloaded June 2011.	LC	2002	April	Western Indo-Pacific	Asia	South Asia	India	Pamban North, Palk Bay	9.294°N	79.249°E		mean SST varied from 29.5 to 32.6°C	13.75
Montipora digitata	Acroporidae	Montipora	digitata	RB BLEACHING AND MORTALITY	ReefBase_4014	ReefBase Project (2007), ReefBase Coral Bleaching dataset, WorldFish Cent., Penang, Malaysia.//www.Reefbase.org, dataset set downloaded June 2011.	LC	2002	April	Western Indo-Pacific	Asia	South Asia	India	Mandapam North, Zone-1 (Thonithruai), Palk Bay	9.288°N	79.1733°E		mean SST varied from 29.5 to 32.6°C	13.75
Montipora digitata	Acroporidae	Montipora	digitata	RB BLEACHING AND MORTALITY	ReefBase_4015	ReefBase Project (2007), ReefBase Coral Bleaching dataset, WorldFish Cent., Penang, Malaysia.//www.Reefbase.org, dataset set downloaded June 2011.	LC	2002	April	Western Indo-Pacific	Asia	South Asia	India	Mandapam North, Zone-2 (Mandapam Jetty), Palk Bay	9.29°N	79.14°E		mean SST varied from 29.5 to 32.6°C	13.75
Montipora digitata	Acroporidae	Montipora	digitata	RB BLEACHING AND MORTALITY	ReefBase_4016	ReefBase Project (2007), ReefBase Coral Bleaching dataset, WorldFish Cent., Penang, Malaysia.//www.Reefbase.org, dataset set downloaded June 2011.	LC	2002	April	Western Indo-Pacific	Asia	South Asia	India	Mandapam North, Zone-3 (Munaikkaduâ??Vedhaalai), Palk Bay	9.291°N	79.14°E		mean SST varied from 29.5 to 32.6°C	13.75
Montipora dilatata	Acroporidae	Montipora	dilatata	LITERATURE	Jokiel2004	Jokiel, P.L. and E.K. Brown, Global warming, regional trends and inshore environmental conditions influence coral bleaching in Hawaii. Global Change Biology, 2004. 10(10): p. 1627-1641.	EN	2000	August	Eastern Indo-Pacific	Pacific	US Pacific Islands	USA	Kaneohe Bay, Hawaii	21-22°N	157-158°W	all depths	30.7°C max	38.5
Montipora flabellata	Acroporidae	Montipora	flabellata	LITERATURE	Jokiel2004	Jokiel, P.L. and E.K. Brown, Global warming, regional trends and inshore environmental conditions influence coral bleaching in Hawaii. Global Change Biology, 2004. 10(10): p. 1627-1641.	VU	2000	August	Eastern Indo-Pacific	Pacific	US Pacific Islands	USA	Kaneohe Bay, Hawaii	21-22°N	157-158°W	all depths	30.7°C max	38.5
Montipora foliosa	Acroporidae	Montipora	foliosa	LITERATURE	Baird(HaphazardData) PelorousReef	Baird, A., Haphazard swims at various depths. 1998, James Cook University: Townsville (personal communication)	NT	1998	March (~6weeks after bleaching was first observed)	Central Indo-Pacific	Australia	Australia and Papua New Guinea	Australia/GBR	Pelorus Reef (Pelorus Island, Palm Islands); Central GBR	18°46'S	146°15'E	6-15m	> 31°C	25.8333
Montipora foliosa	Acroporidae	Montipora	foliosa	LITERATURE	Baird(PalmIsland) Pelorous	Marshall, P.A. and A.H. Baird, Bleaching of corals on the Great Barrier Reef: differential susceptibilities among taxa. Coral Reefs, 2000. 19(2): p. 155-163.	NT	1998	March (~6weeks after bleaching was first observed)	Central Indo-Pacific	Australia	Australia and Papua New Guinea	Australia/GBR	Pelorus Island (Palm Islands); Central GBR	18°46'S	146°15'E	3-6m	> 31°C	50.1366
Montipora foliosa	Acroporidae	Montipora	foliosa	LITERATURE	Brown1990South Tikus Island	(Tikus island) Brown, B. E., Suharsono (1990). “Damage and recovery of coral reefs affected by El Nino related seawater warming in the Thousand Islands, Indonesia.” Coral Reefs 8: 163-170	NT	1983	April	Central Indo-Pacific	Asia	Southeast Asia	Indonesia	South Tikus Island, Thousand Islands	5°36'S	106°33'E	up to 20m	>33°C	35.75
Montipora foliosa	Acroporidae	Montipora	foliosa	RB BLEACHING AND MORTALITY	ReefBase_4011	ReefBase Project (2007), ReefBase Coral Bleaching dataset, WorldFish Cent., Penang, Malaysia.//www.Reefbase.org, dataset set downloaded June 2011.	NT	2002	April	Western Indo-Pacific	Asia	South Asia	India	Rameswaram East, Palk Bay	9.2921°N	79.3277°E		mean SST varied from 29.5 to 32.6°C	13.75
Montipora foliosa	Acroporidae	Montipora	foliosa	RB BLEACHING AND MORTALITY	ReefBase_4012	ReefBase Project (2007), ReefBase Coral Bleaching dataset, WorldFish Cent., Penang, Malaysia.//www.Reefbase.org, dataset set downloaded June 2011.	NT	2002	April	Western Indo-Pacific	Asia	South Asia	India	Rameswaram North, Palk Bay	9.328°N	79.3179°E		mean SST varied from 29.5 to 32.6°C	13.75
Montipora foliosa	Acroporidae	Montipora	foliosa	RB BLEACHING AND MORTALITY	ReefBase_4013	ReefBase Project (2007), ReefBase Coral Bleaching dataset, WorldFish Cent., Penang, Malaysia.//www.Reefbase.org, dataset set downloaded June 2011.	NT	2002	April	Western Indo-Pacific	Asia	South Asia	India	Pamban North, Palk Bay	9.294°N	79.249°E		mean SST varied from 29.5 to 32.6°C	13.75
Montipora foliosa	Acroporidae	Montipora	foliosa	RB BLEACHING AND MORTALITY	ReefBase_4014	ReefBase Project (2007), ReefBase Coral Bleaching dataset, WorldFish Cent., Penang, Malaysia.//www.Reefbase.org, dataset set downloaded June 2011.	NT	2002	April	Western Indo-Pacific	Asia	South Asia	India	Mandapam North, Zone-1 (Thonithruai), Palk Bay	9.288°N	79.1733°E		mean SST varied from 29.5 to 32.6°C	13.75
Montipora foliosa	Acroporidae	Montipora	foliosa	RB BLEACHING AND MORTALITY	ReefBase_4015	ReefBase Project (2007), ReefBase Coral Bleaching dataset, WorldFish Cent., Penang, Malaysia.//www.Reefbase.org, dataset set downloaded June 2011.	NT	2002	April	Western Indo-Pacific	Asia	South Asia	India	Mandapam North, Zone-2 (Mandapam Jetty), Palk Bay	9.29°N	79.14°E		mean SST varied from 29.5 to 32.6°C	13.75
Montipora foliosa	Acroporidae	Montipora	foliosa	RB BLEACHING AND MORTALITY	ReefBase_4016	ReefBase Project (2007), ReefBase Coral Bleaching dataset, WorldFish Cent., Penang, Malaysia.//www.Reefbase.org, dataset set downloaded June 2011.	NT	2002	April	Western Indo-Pacific	Asia	South Asia	India	Mandapam North, Zone-3 (Munaikkaduâ??Vedhaalai), Palk Bay	9.291°N	79.14°E		mean SST varied from 29.5 to 32.6°C	13.75
Montipora foliosa	Acroporidae	Montipora	foliosa	TNC	TNC2002	Done, T.J., et al., Testing bleaching resistance hypotheses for the 2002 Great Barrier Reef bleaching event. 2002, Australian Institute of Marine Science: Townsville. p. 106.	NT	2002	June - August	Central Indo-Pacific	Australia	Australia and Papua New Guinea	Australia	Entire GBR			3-9m		0
Montipora foveolata	Acroporidae	Montipora	foveolata	LITERATURE	Baird(HaphazardData) PelorousReef	Baird, A., Haphazard swims at various depths. 1998, James Cook University: Townsville (personal communication)	NT	1998	March (~6weeks after bleaching was first observed)	Central Indo-Pacific	Australia	Australia and Papua New Guinea	Australia/GBR	Pelorus Reef (Pelorus Island, Palm Islands); Central GBR	18°46'S	146°15'E	6-15m	> 31°C	77.0588
Montipora foveolata	Acroporidae	Montipora	foveolata	LITERATURE	Baird(PalmIsland) Pelorous	Marshall, P.A. and A.H. Baird, Bleaching of corals on the Great Barrier Reef: differential susceptibilities among taxa. Coral Reefs, 2000. 19(2): p. 155-163.	NT	1998	March (~6weeks after bleaching was first observed)	Central Indo-Pacific	Australia	Australia and Papua New Guinea	Australia/GBR	Pelorus Island (Palm Islands); Central GBR	18°46'S	146°15'E	3-6m	> 31°C	4
Montipora foveolata	Acroporidae	Montipora	foveolata	TNC	TNC2002	Done, T.J., et al., Testing bleaching resistance hypotheses for the 2002 Great Barrier Reef bleaching event. 2002, Australian Institute of Marine Science: Townsville. p. 106.	NT	2002	June - August	Central Indo-Pacific	Australia	Australia and Papua New Guinea	Australia	Entire GBR			3-9m		8.73016
Montipora grisea	Acroporidae	Montipora	grisea	LITERATURE	Baird(PalmIsland) Pelorous	Marshall, P.A. and A.H. Baird, Bleaching of corals on the Great Barrier Reef: differential susceptibilities among taxa. Coral Reefs, 2000. 19(2): p. 155-163.	LC	1998	March (~6weeks after bleaching was first observed)	Central Indo-Pacific	Australia	Australia and Papua New Guinea	Australia/GBR	Pelorus Island (Palm Islands); Central GBR	18°46'S	146°15'E	3-6m	> 31°C	24.114
Montipora grisea	Acroporidae	Montipora	grisea	TNC	TNC2002	Done, T.J., et al., Testing bleaching resistance hypotheses for the 2002 Great Barrier Reef bleaching event. 2002, Australian Institute of Marine Science: Townsville. p. 106.	LC	2002	June - August	Central Indo-Pacific	Australia	Australia and Papua New Guinea	Australia	Entire GBR			3-9m		33.1349
Montipora hispida	Acroporidae	Montipora	hispida	LITERATURE	Baird(HaphazardData) NortheastReef	Baird, A., Haphazard swims at various depths. 1998, James Cook University: Townsville (personal communication)	LC	1998	March (~6weeks after bleaching was first observed)	Central Indo-Pacific	Australia	Australia and Papua New Guinea	Australia/GBR	Northeast Reef (Pelorus Island, Palm Islands); Central GBR	18°46'S	146°15'E	3-10m	> 31°C	100
Montipora hispida	Acroporidae	Montipora	hispida	LITERATURE	Baird(PalmIsland) LPB	Marshall, P.A. and A.H. Baird, Bleaching of corals on the Great Barrier Reef: differential susceptibilities among taxa. Coral Reefs, 2000. 19(2): p. 155-163.	LC	1998	March (~6weeks after bleaching was first observed)	Central Indo-Pacific	Australia	Australia and Papua New Guinea	Australia/GBR	Little Pioneer Bay (Palm Islands); Central GBR	18°46'S	146°15'E	2-7m	> 31°C	100
Montipora hispida	Acroporidae	Montipora	hispida	LITERATURE	Baird(PalmIsland) Pelorous	Marshall, P.A. and A.H. Baird, Bleaching of corals on the Great Barrier Reef: differential susceptibilities among taxa. Coral Reefs, 2000. 19(2): p. 155-163.	LC	1998	March (~6weeks after bleaching was first observed)	Central Indo-Pacific	Australia	Australia and Papua New Guinea	Australia/GBR	Pelorus Island (Palm Islands); Central GBR	18°46'S	146°15'E	3-6m	> 31°C	66.7264
Montipora hispida	Acroporidae	Montipora	hispida	LITERATURE	Brown1990South Tikus Island	(Tikus island) Brown, B. E., Suharsono (1990). “Damage and recovery of coral reefs affected by El Nino related seawater warming in the Thousand Islands, Indonesia.” Coral Reefs 8: 163-170	LC	1983	April	Central Indo-Pacific	Asia	Southeast Asia	Indonesia	South Tikus Island, Thousand Islands	5°36'S	106°33'E	up to 20m	>33°C	35.75
Montipora hispida	Acroporidae	Montipora	hispida	TNC	TNC2002	Done, T.J., et al., Testing bleaching resistance hypotheses for the 2002 Great Barrier Reef bleaching event. 2002, Australian Institute of Marine Science: Townsville. p. 106.	LC	2002	June - August	Central Indo-Pacific	Australia	Australia and Papua New Guinea	Australia	Entire GBR			3-9m		5.43651
Montipora hoffmeisteri	Acroporidae	Montipora	hoffmeisteri	TNC	TNC2002	Done, T.J., et al., Testing bleaching resistance hypotheses for the 2002 Great Barrier Reef bleaching event. 2002, Australian Institute of Marine Science: Townsville. p. 106.	LC	2002	June - August	Central Indo-Pacific	Australia	Australia and Papua New Guinea	Australia	Entire GBR			3-9m		23.1349
Montipora informis	Acroporidae	Montipora	informis	LITERATURE	Baird(PalmIsland) LPB	Marshall, P.A. and A.H. Baird, Bleaching of corals on the Great Barrier Reef: differential susceptibilities among taxa. Coral Reefs, 2000. 19(2): p. 155-163.	LC	1998	March (~6weeks after bleaching was first observed)	Central Indo-Pacific	Australia	Australia and Papua New Guinea	Australia/GBR	Little Pioneer Bay (Palm Islands); Central GBR	18°46'S	146°15'E	2-7m	> 31°C	100
Montipora informis	Acroporidae	Montipora	informis	LITERATURE	Baird(PalmIsland) Pelorous	Marshall, P.A. and A.H. Baird, Bleaching of corals on the Great Barrier Reef: differential susceptibilities among taxa. Coral Reefs, 2000. 19(2): p. 155-163.	LC	1998	March (~6weeks after bleaching was first observed)	Central Indo-Pacific	Australia	Australia and Papua New Guinea	Australia/GBR	Pelorus Island (Palm Islands); Central GBR	18°46'S	146°15'E	3-6m	> 31°C	74.2249
Montipora informis	Acroporidae	Montipora	informis	RB BLEACHING AND MORTALITY	ReefBase_3321	ReefBase Project (2007), ReefBase Coral Bleaching dataset, WorldFish Cent., Penang, Malaysia.//www.Reefbase.org, dataset set downloaded June 2011.	LC	1998	September	Temperate Northern Pacific	Asia	North and East Asia	Japan	Cape Maeda, Okinawa	26.44°N	127.774°E	to 10	30.9°C	71.5
Montipora informis	Acroporidae	Montipora	informis	TNC	TNC2002	Done, T.J., et al., Testing bleaching resistance hypotheses for the 2002 Great Barrier Reef bleaching event. 2002, Australian Institute of Marine Science: Townsville. p. 106.	LC	2002	June - August	Central Indo-Pacific	Australia	Australia and Papua New Guinea	Australia	Entire GBR			3-9m		45.6746
Montipora mollis	Acroporidae	Montipora	mollis	TNC	TNC2002	Done, T.J., et al., Testing bleaching resistance hypotheses for the 2002 Great Barrier Reef bleaching event. 2002, Australian Institute of Marine Science: Townsville. p. 106.	LC	2002	June - August	Central Indo-Pacific	Australia	Australia and Papua New Guinea	Australia	Entire GBR			3-9m		52.4603
Montipora monasteriata	Acroporidae	Montipora	monasteriata	LITERATURE	Brown1990South Pari island	(South Pari) Brown, B. E., Suharsono (1990). “Damage and recovery of coral reefs affected by El Nino related seawater warming in the Thousand Islands, Indonesia.” Coral Reefs 8: 163-170	LC	1983	April	Central Indo-Pacific	Asia	Southeast Asia	Indonesia	South Pari Island, Thousand Islands	5°36'S	106°33'E	up to 20m	>33°C	35.75
Montipora monasteriata	Acroporidae	Montipora	monasteriata	LITERATURE	Brown1990South Tikus Island	(Tikus island) Brown, B. E., Suharsono (1990). “Damage and recovery of coral reefs affected by El Nino related seawater warming in the Thousand Islands, Indonesia.” Coral Reefs 8: 163-170	LC	1983	April	Central Indo-Pacific	Asia	Southeast Asia	Indonesia	South Tikus Island, Thousand Islands	5°36'S	106°33'E	up to 20m	>33°C	35.75
Montipora monasteriata	Acroporidae	Montipora	monasteriata	TNC	TNC2002	Done, T.J., et al., Testing bleaching resistance hypotheses for the 2002 Great Barrier Reef bleaching event. 2002, Australian Institute of Marine Science: Townsville. p. 106.	LC	2002	June - August	Central Indo-Pacific	Australia	Australia and Papua New Guinea	Australia	Entire GBR			3-9m		22.7778
Montipora patula	Acroporidae	Montipora	patula	LITERATURE	Jokiel2004	Jokiel, P.L. and E.K. Brown, Global warming, regional trends and inshore environmental conditions influence coral bleaching in Hawaii. Global Change Biology, 2004. 10(10): p. 1627-1641.	VU	2000	August	Eastern Indo-Pacific	Pacific	US Pacific Islands	USA	Kaneohe Bay, Hawaii	21-22°N	157-158°W	all depths	30.7°C max	13.75
Montipora peltiformis	Acroporidae	Montipora	peltiformis	TNC	TNC2002	Done, T.J., et al., Testing bleaching resistance hypotheses for the 2002 Great Barrier Reef bleaching event. 2002, Australian Institute of Marine Science: Townsville. p. 106.	NT	2002	June - August	Central Indo-Pacific	Australia	Australia and Papua New Guinea	Australia	Entire GBR			3-9m		45.3175
Montipora spongodes	Acroporidae	Montipora	spongodes	TNC	TNC2002	Done, T.J., et al., Testing bleaching resistance hypotheses for the 2002 Great Barrier Reef bleaching event. 2002, Australian Institute of Marine Science: Townsville. p. 106.	LC	2002	June - August	Central Indo-Pacific	Australia	Australia and Papua New Guinea	Australia	Entire GBR			3-9m		60.9127
Montipora tuberculosa	Acroporidae	Montipora	tuberculosa	LITERATURE	Brown1990South Tikus Island	(Tikus island) Brown, B. E., Suharsono (1990). “Damage and recovery of coral reefs affected by El Nino related seawater warming in the Thousand Islands, Indonesia.” Coral Reefs 8: 163-170	LC	1983	April	Central Indo-Pacific	Asia	Southeast Asia	Indonesia	South Tikus Island, Thousand Islands	5°36'S	106°33'E	up to 20m	>33°C	11
Montipora tuberculosa	Acroporidae	Montipora	tuberculosa	LITERATURE	Obura2001	Obura, D. O. (2001). “Can differential bleaching and mortality among coral species offer useful indicators for assessment and management of reefs under stress” Bulletin of Marine Science 69: 421-442	LC	1998	March - September	Western Indo-Pacific	Africa	Eastern Africa	Kenya, Tanzania, Mozambique, and Madagascar	Kenya, Tanzania, Mozambique, and Madagascar	0-20°S	40°E	shallow subtidial - 20m	1-2°C positive temperature anomaly	2.2
Montipora tuberculosa	Acroporidae	Montipora	tuberculosa	TNC	TNC2002	Done, T.J., et al., Testing bleaching resistance hypotheses for the 2002 Great Barrier Reef bleaching event. 2002, Australian Institute of Marine Science: Townsville. p. 106.	LC	2002	June - August	Central Indo-Pacific	Australia	Australia and Papua New Guinea	Australia	Entire GBR			3-9m		27.6984
Montipora undata	Acroporidae	Montipora	undata	TNC	TNC2002	Done, T.J., et al., Testing bleaching resistance hypotheses for the 2002 Great Barrier Reef bleaching event. 2002, Australian Institute of Marine Science: Townsville. p. 106.	NT	2002	June - August	Central Indo-Pacific	Australia	Australia and Papua New Guinea	Australia	Entire GBR			3-9m		43.4524
Montipora venosa	Acroporidae	Montipora	venosa	LITERATURE	Baird(PalmIsland) Pelorous	Marshall, P.A. and A.H. Baird, Bleaching of corals on the Great Barrier Reef: differential susceptibilities among taxa. Coral Reefs, 2000. 19(2): p. 155-163.	NT	1998	March (~6weeks after bleaching was first observed)	Central Indo-Pacific	Australia	Australia and Papua New Guinea	Australia/GBR	Pelorus Island (Palm Islands); Central GBR	18°46'S	146°15'E	3-6m	> 31°C	4
Montipora venosa	Acroporidae	Montipora	venosa	TNC	TNC2002	Done, T.J., et al., Testing bleaching resistance hypotheses for the 2002 Great Barrier Reef bleaching event. 2002, Australian Institute of Marine Science: Townsville. p. 106.	NT	2002	June - August	Central Indo-Pacific	Australia	Australia and Papua New Guinea	Australia	Entire GBR			3-9m		28.7698
Montipora verrucosa	Acroporidae	Montipora	verrucosa	RB BLEACHING AND MORTALITY	ReefBase_2643	ReefBase Project (2007), ReefBase Coral Bleaching dataset, WorldFish Cent., Penang, Malaysia.//www.Reefbase.org, dataset set downloaded June 2011.	LC	2002	March	Eastern Indo-Pacific	Pacific	Micronesia	American Samoa	Hurricane House, Ofu	14.1085°S	169.652°W	10m (Reef slope)		2.75
Montipora	Acroporidae	Montipora		LITERATURE	Baird(PalmIsland) LPB	Marshall, P.A. and A.H. Baird, Bleaching of corals on the Great Barrier Reef: differential susceptibilities among taxa. Coral Reefs, 2000. 19(2): p. 155-163.		1998	March (~6weeks after bleaching was first observed)	Central Indo-Pacific	Australia	Australia and Papua New Guinea	Australia/GBR	Little Pioneer Bay (Palm Islands); Central GBR	18°46'S	146°15'E	2-7m	> 31°C	77.3955
Montipora	Acroporidae	Montipora		LITERATURE	Baird(PalmIsland) PB	Marshall, P.A. and A.H. Baird, Bleaching of corals on the Great Barrier Reef: differential susceptibilities among taxa. Coral Reefs, 2000. 19(2): p. 155-163.		1998	March (~6weeks after bleaching was first observed)	Central Indo-Pacific	Australia	Australia and Papua New Guinea	Australia/GBR	Pioneer Bay (Palm Islands); Central GBR	18°46'S	146°15'E	2m	> 31°C	99.9277
Montipora	Acroporidae	Montipora		LITERATURE	Baird(PalmIsland) Pelorous	Marshall, P.A. and A.H. Baird, Bleaching of corals on the Great Barrier Reef: differential susceptibilities among taxa. Coral Reefs, 2000. 19(2): p. 155-163.		1998	March (~6weeks after bleaching was first observed)	Central Indo-Pacific	Australia	Australia and Papua New Guinea	Australia/GBR	Pelorus Island (Palm Islands); Central GBR	18°46'S	146°15'E	3-6m	> 31°C	39.0625
Montipora	Acroporidae	Montipora		LITERATURE	Floros 2004 2MR	(2-MR) Floros, C.D., M.J. Samways, and B. Armstrong, Taxonomic patterns of bleaching within a South African coral assemblage. Biodiversity and Conservation, 2004. 13(6): p. 1175-1194.		2000-2001	December 2000 - October 2001	Temperate Southern Africa	Africa	Eastern Africa	South Africa	Sodwana Bay	27°31.2' S	32°41.3' E	10-15m	up to 1.8°C higher than normal	50.5
Montipora	Acroporidae	Montipora		LITERATURE	Floros 2004 5MR	(5-MR) Floros, C.D., M.J. Samways, and B. Armstrong, Taxonomic patterns of bleaching within a South African coral assemblage. Biodiversity and Conservation, 2004. 13(6): p. 1175-1194.		2000-2001	December 2000 - October 2001	Temperate Southern Africa	Africa	Eastern Africa	South Africa	Sodwana Bay	27°31.2' S	32°41.3' E	17-21m	up to 1.8°C higher than normal	31.6162
Montipora	Acroporidae	Montipora		LITERATURE	Floros 2004 7MR	(7-MR) Floros, C.D., M.J. Samways, and B. Armstrong, Taxonomic patterns of bleaching within a South African coral assemblage. Biodiversity and Conservation, 2004. 13(6): p. 1175-1194.		2000-2001	December 2000 - October 2001	Temperate Southern Africa	Africa	Eastern Africa	South Africa	Sodwana Bay	27°31.2' S	32°41.3' E	15-18m	up to 1.8°C higher than normal	34.95
Montipora	Acroporidae	Montipora		LITERATURE	Kayanne2002	Kayanne, H.,S. Harii, Y. Ide, F.Akimoto (2002). “Recovery of coral populations after the 1998 bleaching on Shiraho Reef in the southern Ryukyus NW Pacific” Marine Ecology Progress Series 239: 93-103		1998	September	Temperate Northern Pacific	Asia	North and East Asia	Japan	Shiraho Reef, Ishigaki Island, in the Ryukyu Islands of Japan	24°20'N	124°15'E		>30°C	78.1925
Montipora	Acroporidae	Montipora		LITERATURE	McClanahan2007	McClanahan, T.R., et al., Western Indian Ocean coral communities: bleaching responses and susceptibility to extinction. Marine Ecology-Progress Series, 2007. 337: p. 1-13.		1998-2005		Western Indo-Pacific	Africa	Southwest Indian Ocean	Mauritius, Madagascar, southern Indian Ocean	study sites covered ~35° latitude and ~52° longitude, representing eight countries (southern Kenya, Tanzania, central and southern Mozambique, northern South Africa, northeast Madagascar, western Réunion, the Seychelles and the central atolls of the Maldives)			<15m, usually <3m		15.7583
Montipora	Acroporidae	Montipora		LITERATURE	McClanahanMarBio2004	McClanahan, T.R., The relationship between bleaching and mortality of common corals. Marine Biology, 2004. 144(6): p. 1239-1245.		1998	September	Western Indo-Pacific	Africa	Eastern Africa	Kenya	Mombasa MNP	3°59'N	39°5'E	1-6m	29.5-30°C	33.8588
Montipora	Acroporidae	Montipora		LITERATURE	Pratchett2004	Pratchett, M. S., S. K. Wilson, M. L. Berumen, M. I. McCormick (2004). “Sublethal effects of coral bleaching on an obligate coral feeding butterflyfish” Coral Reefs 23: 352-356		2002	November 2001 - February 2002	Central Indo-Pacific	Australia	Australia and Papua New Guinea	Australia	Trunk Reef, GBR	18°17'S	146°53'E	2-3m		35.75
Montipora	Acroporidae	Montipora		LITERATURE	Sebastian2009	Sebastián, C.R., K.J. Sink ,T.R McClanahan, D. A. Cowan (2009). “Bleaching response of corals and their Symbiodinium communities in southern Africa.” Marine Biology 156: 2049-2062.		2005	April	Western Indo-Pacific	Africa	Eastern Africa	Mozambique and South Africa	Southern Mozambique and South Africa, Southern Indian Ocean	24.5°S	33.5°E	4-18m	28.5°C	41.0354
Montipora	Acroporidae	Montipora		RB BLEACHING AND MORTALITY	ReefBase_2613	ReefBase Project (2007), ReefBase Coral Bleaching dataset, WorldFish Cent., Penang, Malaysia.//www.Reefbase.org, dataset set downloaded June 2011.		1999	May	Central Indo-Pacific	Australia	Australia and Papua New Guinea	Papua New Guinea	Kimbe Bay	5.235°S	151.023°E			13.75
Montipora	Acroporidae	Montipora		RB BLEACHING AND MORTALITY	ReefBase_2615	ReefBase Project (2007), ReefBase Coral Bleaching dataset, WorldFish Cent., Penang, Malaysia.//www.Reefbase.org, dataset set downloaded June 2011.		1998	June	Western Indo-Pacific	Asia	South Asia	India	Kavaratti and Kadmat Island, Lakshadweep ( Laccadives )	10.33°N	72.63°E		78 day anomaly	46.75
Montipora	Acroporidae	Montipora		RB BLEACHING AND MORTALITY	ReefBase_2617	ReefBase Project (2007), ReefBase Coral Bleaching dataset, WorldFish Cent., Penang, Malaysia.//www.Reefbase.org, dataset set downloaded June 2011.		1998	July	Western Indo-Pacific	Asia	South Asia	India	Manauli Putti, Shingle and Pumarichan in Gulf of Mannar	9.023°N	78.22°E		99 day anomaly	46.75
Montipora	Acroporidae	Montipora		RB BLEACHING AND MORTALITY	ReefBase_3327	ReefBase Project (2007), ReefBase Coral Bleaching dataset, WorldFish Cent., Penang, Malaysia.//www.Reefbase.org, dataset set downloaded June 2011.		2002	September	Eastern Indo-Pacific	Pacific	US Pacific Islands	Hawaiian Islands (USA)	Pearl & Hermes Atoll, Northwest Hawaiian Islands	27.83°N	175.83°W		above 27°C on 7/18/2002 and over 29°C on 8/3/2002	46.75
Montipora	Acroporidae	Montipora		RB BLEACHING AND MORTALITY	ReefBase_3328	ReefBase Project (2007), ReefBase Coral Bleaching dataset, WorldFish Cent., Penang, Malaysia.//www.Reefbase.org, dataset set downloaded June 2011.		2002	September	Eastern Indo-Pacific	Pacific	US Pacific Islands	Hawaiian Islands (USA)	Midway Atoll, Northwest Hawaiian Islands	28.2°N	177.35°W		above 28°C for the entire month of August with ocassional jumps to 29.5°C (2°C above usual summer max)	46.75
Montipora	Acroporidae	Montipora		RB BLEACHING AND MORTALITY	ReefBase_3329	ReefBase Project (2007), ReefBase Coral Bleaching dataset, WorldFish Cent., Penang, Malaysia.//www.Reefbase.org, dataset set downloaded June 2011.		2002	October	Eastern Indo-Pacific	Pacific	US Pacific Islands	Hawaiian Islands (USA)	Kure Atoll, Northwest Hawaiian Islands	28.43°N	178.33°E		significant temperature anomalies reported in the area by NOAA	46.75
Montipora	Acroporidae	Montipora		RB BLEACHING AND MORTALITY	ReefBase_382	ReefBase Project (2007), ReefBase Coral Bleaching dataset, WorldFish Cent., Penang, Malaysia.//www.Reefbase.org, dataset set downloaded June 2011.		1998	May	Western Indo-Pacific	Middle East	Persian Gulf	Oman	Mirbat Peninsula	16.94°N	54.81°E		29.5-31.5°C	38.5
Montipora	Acroporidae	Montipora		RB BLEACHING AND MORTALITY	ReefBase_3913	ReefBase Project (2007), ReefBase Coral Bleaching dataset, WorldFish Cent., Penang, Malaysia.//www.Reefbase.org, dataset set downloaded June 2011.		2003	April	Western Indo-Pacific	Africa	Eastern Africa	Zanzibar Islands	Chumbe Island Marine Park	6.271°S	39.175°E			2.75
Montipora	Acroporidae	Montipora		RB BLEACHING AND MORTALITY	ReefBase_3914	ReefBase Project (2007), ReefBase Coral Bleaching dataset, WorldFish Cent., Penang, Malaysia.//www.Reefbase.org, dataset set downloaded June 2011.		2003	April	Western Indo-Pacific	Africa	Eastern Africa	Zanzibar Islands	Changu	6.426°S	39.346°E			2.75
Montipora	Acroporidae	Montipora		RB BLEACHING AND MORTALITY	ReefBase_3915	ReefBase Project (2007), ReefBase Coral Bleaching dataset, WorldFish Cent., Penang, Malaysia.//www.Reefbase.org, dataset set downloaded June 2011.		2003	April	Western Indo-Pacific	Africa	Eastern Africa	Zanzibar Islands	Bawe Island	6.246°S	39.166°E			2.75
Montipora	Acroporidae	Montipora		RB BLEACHING AND MORTALITY	ReefBase_3916	ReefBase Project (2007), ReefBase Coral Bleaching dataset, WorldFish Cent., Penang, Malaysia.//www.Reefbase.org, dataset set downloaded June 2011.		2003	April	Western Indo-Pacific	Africa	Eastern Africa	Zanzibar Islands	Kizimkizi	6.2742°S	39.2848°E			2.75
Montipora	Acroporidae	Montipora		RB BLEACHING AND MORTALITY	ReefBase_467	ReefBase Project (2007), ReefBase Coral Bleaching dataset, WorldFish Cent., Penang, Malaysia.//www.Reefbase.org, dataset set downloaded June 2011.		2001	May	Central Indo-Pacific	Pacific	Micronesia	Northern Mariana Islands	Saipan, Northern Mariana Islands	15.2°N	145.7°E	5-30ft	29-31°C	13.75
Montipora	Acroporidae	Montipora		RB BLEACHING AND MORTALITY	ReefBase_603	ReefBase Project (2007), ReefBase Coral Bleaching dataset, WorldFish Cent., Penang, Malaysia.//www.Reefbase.org, dataset set downloaded June 2011.		1998		Central Indo-Pacific	Pacific	Micronesia	Palau	Big Drop Off	7.1089°N	134.2569°E	3-10m	31ºC	46.75
Montipora	Acroporidae	Montipora		RB BLEACHING AND MORTALITY	ReefBase_604	ReefBase Project (2007), ReefBase Coral Bleaching dataset, WorldFish Cent., Penang, Malaysia.//www.Reefbase.org, dataset set downloaded June 2011.		1998		Central Indo-Pacific	Pacific	Micronesia	Palau	Ngerikuul Pass	7.3239°N	134.505°E	10m	31ºC	22
Montipora	Acroporidae	Montipora		RB BLEACHING AND MORTALITY	ReefBase_605	ReefBase Project (2007), ReefBase Coral Bleaching dataset, WorldFish Cent., Penang, Malaysia.//www.Reefbase.org, dataset set downloaded June 2011.		1998		Central Indo-Pacific	Pacific	Micronesia	Palau	No Name	7.2556°N	134.3839°E	3-10m	31ºC	46.75
Montipora	Acroporidae	Montipora		RB BLEACHING AND MORTALITY	ReefBase_606	ReefBase Project (2007), ReefBase Coral Bleaching dataset, WorldFish Cent., Penang, Malaysia.//www.Reefbase.org, dataset set downloaded June 2011.		1998		Central Indo-Pacific	Pacific	Micronesia	Palau	Ot Lagoon	7.1633°N	134.3481°E	3-10m	31ºC	46.75
Montipora	Acroporidae	Montipora		RB BLEACHING AND MORTALITY	ReefBase_607	ReefBase Project (2007), ReefBase Coral Bleaching dataset, WorldFish Cent., Penang, Malaysia.//www.Reefbase.org, dataset set downloaded June 2011.		1998		Central Indo-Pacific	Pacific	Micronesia	Palau	Risong	7.3125°N	134.4903°E	3m	31ºC	22
Montipora	Acroporidae	Montipora		RB BLEACHING AND MORTALITY	ReefBase_608	ReefBase Project (2007), ReefBase Coral Bleaching dataset, WorldFish Cent., Penang, Malaysia.//www.Reefbase.org, dataset set downloaded June 2011.		1998		Central Indo-Pacific	Pacific	Micronesia	Palau	Wonder Pass	7.1911°N	134.3681°E	3-10m	31ºC	46.75
Montipora	Acroporidae	Montipora		RB BLEACHING AND MORTALITY	ReefBase_609	ReefBase Project (2007), ReefBase Coral Bleaching dataset, WorldFish Cent., Penang, Malaysia.//www.Reefbase.org, dataset set downloaded June 2011.		1998		Central Indo-Pacific	Pacific	Micronesia	Palau	Short Drop Off	7.2797°N	134.2286°E	3m	31ºC	46.75
Montipora	Acroporidae	Montipora		RB BLEACHING AND MORTALITY	ReefBase_610	ReefBase Project (2007), ReefBase Coral Bleaching dataset, WorldFish Cent., Penang, Malaysia.//www.Reefbase.org, dataset set downloaded June 2011.		1998		Central Indo-Pacific	Pacific	Micronesia	Palau	Siaes	7.3219°N	134.2286°E	3-10m	31ºC	46.75
Montipora	Acroporidae	Montipora		RB BLEACHING AND MORTALITY	ReefBase_611	ReefBase Project (2007), ReefBase Coral Bleaching dataset, WorldFish Cent., Penang, Malaysia.//www.Reefbase.org, dataset set downloaded June 2011.		1998		Central Indo-Pacific	Pacific	Micronesia	Palau	West Pass	7.5478°N	134.4736°E	3m	31ºC	22
Montipora - encrusting	Acroporidae	Montipora		TNC	TNC2002	Done, T.J., et al., Testing bleaching resistance hypotheses for the 2002 Great Barrier Reef bleaching event. 2002, Australian Institute of Marine Science: Townsville. p. 106.		2002	June - August	Central Indo-Pacific	Australia	Australia and Papua New Guinea	Australia	Entire GBR			3-9m		34.4444
Mycedium elephantotus	Pectiniidae	Mycedium	elephantotus	LITERATURE	Bruno2001	Bruno, J. F., C. E. Siddon, et al. (2001). "El Nino related coral bleaching in Palau, Western Caroline Islands." Coral Reefs 20(2): 127-136.	LC	1998	September - November	Central Indo-Pacific	Pacific	Micronesia	Palau	Western Caroline Islands, Palau	7°N	134°E	3-40m	31°C (which was 1-1.25°C higher than long-term maximum monthly means)	22
Mycedium elephantotus	Pectiniidae	Mycedium	elephantotus	TNC	TNC2002	Done, T.J., et al., Testing bleaching resistance hypotheses for the 2002 Great Barrier Reef bleaching event. 2002, Australian Institute of Marine Science: Townsville. p. 106.	LC	2002	June - August	Central Indo-Pacific	Australia	Australia and Papua New Guinea	Australia	Entire GBR			3-9m		5.70896
Mycedium	Pectiniidae	Mycedium		LITERATURE	Baird(PalmIsland) LPB	Marshall, P.A. and A.H. Baird, Bleaching of corals on the Great Barrier Reef: differential susceptibilities among taxa. Coral Reefs, 2000. 19(2): p. 155-163.		1998	March (~6weeks after bleaching was first observed)	Central Indo-Pacific	Australia	Australia and Papua New Guinea	Australia/GBR	Little Pioneer Bay (Palm Islands); Central GBR	18°46'S	146°15'E	2-7m	> 31°C	4
Pavona cactus	Agariciidae	Pavona	cactus	LITERATURE	Baird(PalmIsland) LPB	Marshall, P.A. and A.H. Baird, Bleaching of corals on the Great Barrier Reef: differential susceptibilities among taxa. Coral Reefs, 2000. 19(2): p. 155-163.	VU	1998	March (~6weeks after bleaching was first observed)	Central Indo-Pacific	Australia	Australia and Papua New Guinea	Australia/GBR	Little Pioneer Bay (Palm Islands); Central GBR	18°46'S	146°15'E	2-7m	> 31°C	16
Pavona cactus	Agariciidae	Pavona	cactus	LITERATURE	Bruno2001	Bruno, J. F., C. E. Siddon, et al. (2001). "El Nino related coral bleaching in Palau, Western Caroline Islands." Coral Reefs 20(2): 127-136.	VU	1998	September - November	Central Indo-Pacific	Pacific	Micronesia	Palau	Western Caroline Islands, Palau	7°N	134°E	3-40m	31°C (which was 1-1.25°C higher than long-term maximum monthly means)	71.5
Pavona cactus	Agariciidae	Pavona	cactus	LITERATURE	Stimson2002	Stimson et al. 2002. Interspecific Comparison of the Symbiotic Relationship in Corals with High and Low Rates of Bleaching-Induced Mortality. Coral Reefs 21: 409-421.	VU	1998/1999	February 1999 - June 1999 (5-10 months after bleaching which occurred in August/September 1998)	Temperate Northern Pacific	Asia	North and East Asia	Japan	Okinawa; Sesoko Station	26°38'N	127°52'E	shallow waters	>30°C	2.75
Pavona cactus	Agariciidae	Pavona	cactus	RB BLEACHING AND MORTALITY	ReefBase_2549	ReefBase Project (2007), ReefBase Coral Bleaching dataset, WorldFish Cent., Penang, Malaysia.//www.Reefbase.org, dataset set downloaded June 2011.	VU	1992	December	Eastern Indo-Pacific	Pacific	Micronesia	Marshall Islands	Telap Islet, Majuro	7.08°N	171.392°E	shallow	29.9°C peak (seasonal monthy peak 29.7°C)	35.75
Pavona clavus	Agariciidae	Pavona	clavus	LITERATURE	Bruno2001	Bruno, J. F., C. E. Siddon, et al. (2001). "El Nino related coral bleaching in Palau, Western Caroline Islands." Coral Reefs 20(2): 127-136.	LC	1998	September - November	Central Indo-Pacific	Pacific	Micronesia	Palau	Western Caroline Islands, Palau	7°N	134°E	3-40m	31°C (which was 1-1.25°C higher than long-term maximum monthly means)	71.5
Pavona clavus	Agariciidae	Pavona	clavus	LITERATURE	Glynn1994Academy Bay, Sta Cruz Island	(Academy Bay) Glynn, P. W., (1994). State of Coral reefs in the Galapagos Islands: Natural vs. Anthropogenic impacts.” Marine Pollution Bulletin 29: 131-140	LC	1982-1983		Tropical Eastern Pacific	Americas	Southern Tropical America	Ecuador	Academy Bay, Santa Cruz Island, Galapagos Islands	1°40'N - 1°36'S	89°16' - 92°01'W	0-20m	29-30°C for 9-10 months	35.75
Pavona clavus	Agariciidae	Pavona	clavus	LITERATURE	Glynn2001 Galapagos(CD)	Glynn, P.W., et al., Coral bleaching and mortality in Panama and Ecuador during the 1997-1998 El Nino-Southern oscillation event: Spatial/temporal patterns and comparisons with the 1982-1983 event. Bulletin of Marine Science, 2001. 69(1): p. 79-109.	LC	1998	May	Tropical Eastern Pacific	Americas	Southern Tropical America	Ecuador	Galapagos - Charles Darwin (CD)	0°	90°'W	1-18m	29-31°C	70.3
Pavona clavus	Agariciidae	Pavona	clavus	LITERATURE	Glynn2001 Galapagos(DC)	Glynn, P.W., et al., Coral bleaching and mortality in Panama and Ecuador during the 1997-1998 El Nino-Southern oscillation event: Spatial/temporal patterns and comparisons with the 1982-1983 event. Bulletin of Marine Science, 2001. 69(1): p. 79-109.	LC	1998	May	Tropical Eastern Pacific	Americas	Southern Tropical America	Ecuador	Galapagos - Devil's Crown (DC)	0°	90°'W	1-18m	29-31°C	66.7
Pavona clavus	Agariciidae	Pavona	clavus	LITERATURE	Glynn2001 Galapagos(EP)	Glynn, P.W., et al., Coral bleaching and mortality in Panama and Ecuador during the 1997-1998 El Nino-Southern oscillation event: Spatial/temporal patterns and comparisons with the 1982-1983 event. Bulletin of Marine Science, 2001. 69(1): p. 79-109.	LC	1998	May	Tropical Eastern Pacific	Americas	Southern Tropical America	Ecuador	Galapagos - Pta. Espejo (EP)	0°	90°'W	1-18m	29-31°C	84.7
Pavona clavus	Agariciidae	Pavona	clavus	LITERATURE	Glynn2001 Galapagos(PC)	Glynn, P.W., et al., Coral bleaching and mortality in Panama and Ecuador during the 1997-1998 El Nino-Southern oscillation event: Spatial/temporal patterns and comparisons with the 1982-1983 event. Bulletin of Marine Science, 2001. 69(1): p. 79-109.	LC	1998	May	Tropical Eastern Pacific	Americas	Southern Tropical America	Ecuador	Galapagos - Punta Carrion (PC)	0°	90°'W	1-18m	29-31°C	68.5
Pavona clavus	Agariciidae	Pavona	clavus	LITERATURE	Glynn2001 Galapagos(PE)	Glynn, P.W., et al., Coral bleaching and mortality in Panama and Ecuador during the 1997-1998 El Nino-Southern oscillation event: Spatial/temporal patterns and comparisons with the 1982-1983 event. Bulletin of Marine Science, 2001. 69(1): p. 79-109.	LC	1998	May	Tropical Eastern Pacific	Americas	Southern Tropical America	Ecuador	Galapagos - Punta Estrada (PE)	0°	90°'W	1-18m	29-31°C	71.2
Pavona clavus	Agariciidae	Pavona	clavus	LITERATURE	Glynn2001 MainlandEcuador(CA)	Glynn, P.W., et al., Coral bleaching and mortality in Panama and Ecuador during the 1997-1998 El Nino-Southern oscillation event: Spatial/temporal patterns and comparisons with the 1982-1983 event. Bulletin of Marine Science, 2001. 69(1): p. 79-109.	LC	1998	May	Tropical Eastern Pacific	Americas	Southern Tropical America	Ecuador	Mainland Ecuador - Cabuya (CA)	2°S	82°'W	1-18m	approximately 30°C	78.4
Pavona clavus	Agariciidae	Pavona	clavus	LITERATURE	Glynn2001 MainlandEcuador(MA)	Glynn, P.W., et al., Coral bleaching and mortality in Panama and Ecuador during the 1997-1998 El Nino-Southern oscillation event: Spatial/temporal patterns and comparisons with the 1982-1983 event. Bulletin of Marine Science, 2001. 69(1): p. 79-109.	LC	1998	May	Tropical Eastern Pacific	Americas	Southern Tropical America	Ecuador	Mainland Ecuador - Machalilla (MA)	2°S	82°'W	1-18m	approximately 30°C	81.1
Pavona clavus	Agariciidae	Pavona	clavus	LITERATURE	Glynn2001 MainlandEcuador(PI)	Glynn, P.W., et al., Coral bleaching and mortality in Panama and Ecuador during the 1997-1998 El Nino-Southern oscillation event: Spatial/temporal patterns and comparisons with the 1982-1983 event. Bulletin of Marine Science, 2001. 69(1): p. 79-109.	LC	1998	May	Tropical Eastern Pacific	Americas	Southern Tropical America	Ecuador	Mainland Ecuador - Pta. Los Picaros (PI)	2°S	82°'W	1-18m	approximately 30°C	15
Pavona clavus	Agariciidae	Pavona	clavus	LITERATURE	Glynn2001 MainlandEcuador(PL)	Glynn, P.W., et al., Coral bleaching and mortality in Panama and Ecuador during the 1997-1998 El Nino-Southern oscillation event: Spatial/temporal patterns and comparisons with the 1982-1983 event. Bulletin of Marine Science, 2001. 69(1): p. 79-109.	LC	1998	May	Tropical Eastern Pacific	Americas	Southern Tropical America	Ecuador	Mainland Ecuador - Isla La Plata (PL)	2°S	82°'W	1-18m	approximately 30°C	42.1
Pavona clavus	Agariciidae	Pavona	clavus	LITERATURE	Glynn2001 Panama(JI)	Glynn, P.W., et al., Coral bleaching and mortality in Panama and Ecuador during the 1997-1998 El Nino-Southern oscillation event: Spatial/temporal patterns and comparisons with the 1982-1983 event. Bulletin of Marine Science, 2001. 69(1): p. 79-109.	LC	1998	March	Tropical Eastern Pacific	Americas	Southern Tropical America	Panama	Panama - Jicaron and Jicarita Islands (JI)	7°N	82°'W	1-18m	30-31°C	19.7
Pavona clavus	Agariciidae	Pavona	clavus	LITERATURE	Glynn2001 Panama(MO)	Glynn, P.W., et al., Coral bleaching and mortality in Panama and Ecuador during the 1997-1998 El Nino-Southern oscillation event: Spatial/temporal patterns and comparisons with the 1982-1983 event. Bulletin of Marine Science, 2001. 69(1): p. 79-109.	LC	1998	March	Tropical Eastern Pacific	Americas	Southern Tropical America	Panama	Panama - Montuosa Island (MO)	7°N	82°'W	1-18m	30-31°C	66.3
Pavona clavus	Agariciidae	Pavona	clavus	LITERATURE	Glynn2001 Panama(SE)	Glynn, P.W., et al., Coral bleaching and mortality in Panama and Ecuador during the 1997-1998 El Nino-Southern oscillation event: Spatial/temporal patterns and comparisons with the 1982-1983 event. Bulletin of Marine Science, 2001. 69(1): p. 79-109.	LC	1998	March	Tropical Eastern Pacific	Americas	Southern Tropical America	Panama	Panama - Secas Island (SE)	7°N	82°'W	1-18m	30-31°C	64
Pavona clavus	Agariciidae	Pavona	clavus	LITERATURE	Glynn2001 Panama(SI)	Glynn, P.W., et al., Coral bleaching and mortality in Panama and Ecuador during the 1997-1998 El Nino-Southern oscillation event: Spatial/temporal patterns and comparisons with the 1982-1983 event. Bulletin of Marine Science, 2001. 69(1): p. 79-109.	LC	1998	March	Tropical Eastern Pacific	Americas	Southern Tropical America	Panama	Panama - Silva de Afuera Island (SI)	7°N	82°'W	1-18m	30-31°C	39.65
Pavona clavus	Agariciidae	Pavona	clavus	LITERATURE	Glynn2001 Panama(UV)	Glynn, P.W., et al., Coral bleaching and mortality in Panama and Ecuador during the 1997-1998 El Nino-Southern oscillation event: Spatial/temporal patterns and comparisons with the 1982-1983 event. Bulletin of Marine Science, 2001. 69(1): p. 79-109.	LC	1998	March	Tropical Eastern Pacific	Americas	Southern Tropical America	Panama	Panama - Uva Island (UV)	7°N	82°'W	1-18m	30-31°C	24.3
Pavona clavus	Agariciidae	Pavona	clavus	LITERATURE	Jimenez2001Culebra Bay	(Culebra Bay) Jimenez, C., J. Cortes, A. Leon and E. Ruiz (2001). “Coral Bleaching and Mortality associated with the 1997-98 El Nino in an upwelling environment in the Eastern Pacific (gulf of Papagayo, Costa Rica)” Bulletin of Marine Science 69: 151-169	LC	1997	June - October	Tropical Eastern Pacific	Americas	Southern Tropical America	Costa Rica (Pacific Coast)	Culebra Bay	10°N	84°W	4-12m	30.3°C	24.5035
Pavona clavus	Agariciidae	Pavona	clavus	LITERATURE	Jimenez2001Golfo Dulce	(Golfo Dulce) Jimenez, C., J. Cortes, A. Leon and E. Ruiz (2001). “Coral Bleaching and Mortality associated with the 1997-98 El Nino in an upwelling environment in the Eastern Pacific (gulf of Papagayo, Costa Rica)” Bulletin of Marine Science 69: 151-169	LC	1997	July	Tropical Eastern Pacific	Americas	Southern Tropical America	Costa Rica (Pacific Coast)	Golfo Dulce	10°N	84°W	3-6m	29.9°C	13.75
Pavona clavus	Agariciidae	Pavona	clavus	LITERATURE	Jimenez2001Murcielagos Islands	(Murcielagos islands) Jimenez, C., J. Cortes, A. Leon and E. Ruiz (2001). “Coral Bleaching and Mortality associated with the 1997-98 El Nino in an upwelling environment in the Eastern Pacific (gulf of Papagayo, Costa Rica)” Bulletin of Marine Science 69: 151-169	LC	1997	October	Tropical Eastern Pacific	Americas	Southern Tropical America	Costa Rica (Pacific Coast)	Murcielagos Islands	10°N	84°W	4-12m	29.3°C	6.36364
Pavona clavus	Agariciidae	Pavona	clavus	LITERATURE	Loch2002	Loch, K., et al., Coral recruitment and regeneration on a Maldivian reef 21 months after the coral bleaching event of 1998. Marine Ecology-Pubblicazioni Della Stazione Zoologica Di Napoli I, 2002. 23(3): p. 219-236.	LC	1999-2000	March	Western Indo-Pacific	Asia	South Asia	Maldives	Lhaviyani Atoll	5°30' N	73°26' E	2-5m		35.75
Pavona clavus	Agariciidae	Pavona	clavus	LITERATURE	Reyes-Bonilla2001 CaboPulma	Reyes-Bonilla, H., Effects of the 1997-1998 El Nino-Southern Oscillation on coral communities of the Gulf of California, Mexico. Bulletin of Marine Science, 2001. 69(1): p. 253-266.	LC	1997	October - November	Tropical Eastern Pacific	Americas	Mesoamerica	Mexico	Cabo Pulmo	25°N	110°W	4-6m	>30°C	30
Pavona clavus	Agariciidae	Pavona	clavus	LITERATURE	Reyes-Bonilla2001 CaboSanLucas	Reyes-Bonilla, H., Effects of the 1997-1998 El Nino-Southern Oscillation on coral communities of the Gulf of California, Mexico. Bulletin of Marine Science, 2001. 69(1): p. 253-266.	LC	1997	November	Tropical Eastern Pacific	Americas	Mesoamerica	Mexico	Cabo San Lucas	25°N	109.9°W	4-6m	>30°C	10
Pavona clavus	Agariciidae	Pavona	clavus	LITERATURE	Reyes-Bonilla2001 LaPazBay	Reyes-Bonilla, H., Effects of the 1997-1998 El Nino-Southern Oscillation on coral communities of the Gulf of California, Mexico. Bulletin of Marine Science, 2001. 69(1): p. 253-266.	LC	1997	November	Tropical Eastern Pacific	Americas	Mesoamerica	Mexico	La Paz Bay	24.5°N	110°W	4-6m	>30°C	40
Pavona clavus	Agariciidae	Pavona	clavus	LITERATURE	Reyes-Bonilla2001 SanJoseIsland	Reyes-Bonilla, H., Effects of the 1997-1998 El Nino-Southern Oscillation on coral communities of the Gulf of California, Mexico. Bulletin of Marine Science, 2001. 69(1): p. 253-266.	LC	1997	October - November	Tropical Eastern Pacific	Americas	Mesoamerica	Mexico	San José Island	25°N	110°W	4-6m	>30°C	10
Pavona clavus	Agariciidae	Pavona	clavus	LITERATURE	Vargas-Angel 2001LaAzufrada	(La Azufrada) Vargas-Angel, B., F. A. Zapata, H. Hernandez, J. M. Jimenez (2001). “Coral and coral reef responses to the 1997-98 El Nino event on the Pacific coast of Colombia.” Bulletin of Marine Science 69 (1):111-132	LC	1998	May - August	Tropical Atlantic	Americas	Southern Tropical America	Colombia	la Azufrada reef, Gorgona Island	3°N	78.5°W	1-4m	>29°C	46.75
Pavona clavus	Agariciidae	Pavona	clavus	LITERATURE	Vargas-Angel 2001PlayaB	(PlayaB) Vargas-Angel, B., F. A. Zapata, H. Hernandez, J. M. Jimenez (2001). “Coral and coral reef responses to the 1997-98 El Nino event on the Pacific coast of Colombia.” Bulletin of Marine Science 69 (1):111-132	LC	1998	April - June	Tropical Atlantic	Americas	Southern Tropical America	Colombia	Playa Blanca Reef, Gorgona Island, Pacific Coast	3°N	78.5°W	1-4m	>29°C	46.75
Pavona clavus	Agariciidae	Pavona	clavus	LITERATURE	Vargas-Angel 2001Yundigua	(Yundigua) Vargas-Angel, B., F. A. Zapata, H. Hernandez, J. M. Jimenez (2001). “Coral and coral reef responses to the 1997-98 El Nino event on the Pacific coast of Colombia.” Bulletin of Marine Science 69 (1):111-132	LC	1998	May	Tropical Atlantic	Americas	Southern Tropical America	Colombia	Yundigua, Gorgona Island	3°N	78.5°W	1-4m	>29°C	11
Pavona clavus	Agariciidae	Pavona	clavus	RB BLEACHING AND MORTALITY	ReefBase_3985	ReefBase Project (2007), ReefBase Coral Bleaching dataset, WorldFish Cent., Penang, Malaysia.//www.Reefbase.org, dataset set downloaded June 2011.	LC	1998	August	Central Indo-Pacific	Asia	Southeast Asia	Philippines	Hilarys Reef and Convention Reef, Danjugan Island, Negros Occidental	9.87°N	122.37°E	0-25m	31ºC	46.75
Pavona clavus	Agariciidae	Pavona	clavus	RB BLEACHING AND MORTALITY	ReefBase_642	ReefBase Project (2007), ReefBase Coral Bleaching dataset, WorldFish Cent., Penang, Malaysia.//www.Reefbase.org, dataset set downloaded June 2011.	LC	1998	March	Tropical Eastern Pacific	Americas	Southern Tropical America	Ecuador	Puta Espejo, Marchena Island	0.5028°N	90.4278°W	7m	29-31°C	71.5
Pavona decussata	Agariciidae	Pavona	decussata	TNC	TNC2002	Done, T.J., et al., Testing bleaching resistance hypotheses for the 2002 Great Barrier Reef bleaching event. 2002, Australian Institute of Marine Science: Townsville. p. 106.	VU	2002	June - August	Central Indo-Pacific	Australia	Australia and Papua New Guinea	Australia	Entire GBR			3-9m		5.42636
Pavona duerdeni	Agariciidae	Pavona	duerdeni	TNC	TNC2002	Done, T.J., et al., Testing bleaching resistance hypotheses for the 2002 Great Barrier Reef bleaching event. 2002, Australian Institute of Marine Science: Townsville. p. 106.	LC	2002	June - August	Central Indo-Pacific	Australia	Australia and Papua New Guinea	Australia	Entire GBR			3-9m		47.5969
Pavona explanulata	Agariciidae	Pavona	explanulata	TNC	TNC2002	Done, T.J., et al., Testing bleaching resistance hypotheses for the 2002 Great Barrier Reef bleaching event. 2002, Australian Institute of Marine Science: Townsville. p. 106.	LC	2002	June - August	Central Indo-Pacific	Australia	Australia and Papua New Guinea	Australia	Entire GBR			3-9m		3.41085
Pavona gigantea	Agariciidae	Pavona	gigantea	LITERATURE	Carriquiry2001	Carriquiry, J. D., A. L. Cupul-Magana, et al. (2001). "Coral bleaching and mortality in the Mexican Pacific during the 1997-98 El Nino and prediction from a remote sensing approach." Bulletin of Marine Science 69(1): 237-249.	LC	1997	August - September	Tropical Eastern Pacific	Americas	Mesoamerica	Mexico (Pacific Coast)	Bahia Banderas	20°30'N	105°30'W	3-12m	32.5°C	2.75
Pavona gigantea	Agariciidae	Pavona	gigantea	LITERATURE	Glynn1994Academy Bay, Sta Cruz Island	(Academy Bay) Glynn, P. W., (1994). State of Coral reefs in the Galapagos Islands: Natural vs. Anthropogenic impacts.” Marine Pollution Bulletin 29: 131-140	LC	1982-1983		Tropical Eastern Pacific	Americas	Southern Tropical America	Ecuador	Academy Bay, Santa Cruz Island, Galapagos Islands	1°40'N - 1°36'S	89°16' - 92°01'W	0-20m	29-30°C for 9-10 months	35.75
Pavona gigantea	Agariciidae	Pavona	gigantea	LITERATURE	Glynn2001 Galapagos(CH)	Glynn, P.W., et al., Coral bleaching and mortality in Panama and Ecuador during the 1997-1998 El Nino-Southern oscillation event: Spatial/temporal patterns and comparisons with the 1982-1983 event. Bulletin of Marine Science, 2001. 69(1): p. 79-109.	LC	1998	May	Tropical Eastern Pacific	Americas	Southern Tropical America	Ecuador	Galapagos - Champion (CH)	0°	90°'W	1-18m	29-31°C	55.9
Pavona gigantea	Agariciidae	Pavona	gigantea	LITERATURE	Glynn2001 Galapagos(CR)	Glynn, P.W., et al., Coral bleaching and mortality in Panama and Ecuador during the 1997-1998 El Nino-Southern oscillation event: Spatial/temporal patterns and comparisons with the 1982-1983 event. Bulletin of Marine Science, 2001. 69(1): p. 79-109.	LC	1998	May	Tropical Eastern Pacific	Americas	Southern Tropical America	Ecuador	Galapagos - Caleta Robinson (CR)	0°	90°'W	1-18m	29-31°C	56.8
Pavona gigantea	Agariciidae	Pavona	gigantea	LITERATURE	Glynn2001 Galapagos(DC)	Glynn, P.W., et al., Coral bleaching and mortality in Panama and Ecuador during the 1997-1998 El Nino-Southern oscillation event: Spatial/temporal patterns and comparisons with the 1982-1983 event. Bulletin of Marine Science, 2001. 69(1): p. 79-109.	LC	1998	May	Tropical Eastern Pacific	Americas	Southern Tropical America	Ecuador	Galapagos - Devil's Crown (DC)	0°	90°'W	1-18m	29-31°C	79.3
Pavona gigantea	Agariciidae	Pavona	gigantea	LITERATURE	Glynn2001 Galapagos(EP)	Glynn, P.W., et al., Coral bleaching and mortality in Panama and Ecuador during the 1997-1998 El Nino-Southern oscillation event: Spatial/temporal patterns and comparisons with the 1982-1983 event. Bulletin of Marine Science, 2001. 69(1): p. 79-109.	LC	1998	May	Tropical Eastern Pacific	Americas	Southern Tropical America	Ecuador	Galapagos - Pta. Espejo (EP)	0°	90°'W	1-18m	29-31°C	55.5
Pavona gigantea	Agariciidae	Pavona	gigantea	LITERATURE	Glynn2001 Galapagos(LP)	Glynn, P.W., et al., Coral bleaching and mortality in Panama and Ecuador during the 1997-1998 El Nino-Southern oscillation event: Spatial/temporal patterns and comparisons with the 1982-1983 event. Bulletin of Marine Science, 2001. 69(1): p. 79-109.	LC	1998	May	Tropical Eastern Pacific	Americas	Southern Tropical America	Ecuador	Galapagos - La Picona (LP)	0°	90°'W	1-18m	29-31°C	54
Pavona gigantea	Agariciidae	Pavona	gigantea	LITERATURE	Glynn2001 Galapagos(PC)	Glynn, P.W., et al., Coral bleaching and mortality in Panama and Ecuador during the 1997-1998 El Nino-Southern oscillation event: Spatial/temporal patterns and comparisons with the 1982-1983 event. Bulletin of Marine Science, 2001. 69(1): p. 79-109.	LC	1998	May	Tropical Eastern Pacific	Americas	Southern Tropical America	Ecuador	Galapagos - Punta Carrion (PC)	0°	90°'W	1-18m	29-31°C	56.8
Pavona gigantea	Agariciidae	Pavona	gigantea	LITERATURE	Glynn2001 Galapagos(PE)	Glynn, P.W., et al., Coral bleaching and mortality in Panama and Ecuador during the 1997-1998 El Nino-Southern oscillation event: Spatial/temporal patterns and comparisons with the 1982-1983 event. Bulletin of Marine Science, 2001. 69(1): p. 79-109.	LC	1998	May	Tropical Eastern Pacific	Americas	Southern Tropical America	Ecuador	Galapagos - Punta Estrada (PE)	0°	90°'W	1-18m	29-31°C	65.8
Pavona gigantea	Agariciidae	Pavona	gigantea	LITERATURE	Glynn2001 MainlandEcuador(CA)	Glynn, P.W., et al., Coral bleaching and mortality in Panama and Ecuador during the 1997-1998 El Nino-Southern oscillation event: Spatial/temporal patterns and comparisons with the 1982-1983 event. Bulletin of Marine Science, 2001. 69(1): p. 79-109.	LC	1998	May	Tropical Eastern Pacific	Americas	Southern Tropical America	Ecuador	Mainland Ecuador - Cabuya (CA)	2°S	82°'W	1-18m	approximately 30°C	44
Pavona gigantea	Agariciidae	Pavona	gigantea	LITERATURE	Glynn2001 MainlandEcuador(MA)	Glynn, P.W., et al., Coral bleaching and mortality in Panama and Ecuador during the 1997-1998 El Nino-Southern oscillation event: Spatial/temporal patterns and comparisons with the 1982-1983 event. Bulletin of Marine Science, 2001. 69(1): p. 79-109.	LC	1998	May	Tropical Eastern Pacific	Americas	Southern Tropical America	Ecuador	Mainland Ecuador - Machalilla (MA)	2°S	82°'W	1-18m	approximately 30°C	76.6
Pavona gigantea	Agariciidae	Pavona	gigantea	LITERATURE	Glynn2001 MainlandEcuador(PL)	Glynn, P.W., et al., Coral bleaching and mortality in Panama and Ecuador during the 1997-1998 El Nino-Southern oscillation event: Spatial/temporal patterns and comparisons with the 1982-1983 event. Bulletin of Marine Science, 2001. 69(1): p. 79-109.	LC	1998	May	Tropical Eastern Pacific	Americas	Southern Tropical America	Ecuador	Mainland Ecuador - Isla La Plata (PL)	2°S	82°'W	1-18m	approximately 30°C	11.7
Pavona gigantea	Agariciidae	Pavona	gigantea	LITERATURE	Glynn2001 Panama(JI)	Glynn, P.W., et al., Coral bleaching and mortality in Panama and Ecuador during the 1997-1998 El Nino-Southern oscillation event: Spatial/temporal patterns and comparisons with the 1982-1983 event. Bulletin of Marine Science, 2001. 69(1): p. 79-109.	LC	1998	March	Tropical Eastern Pacific	Americas	Southern Tropical America	Panama	Panama - Jicaron and Jicarita Islands (JI)	7°N	82°'W	1-18m	30-31°C	9.9
Pavona gigantea	Agariciidae	Pavona	gigantea	LITERATURE	Glynn2001 Panama(SE)	Glynn, P.W., et al., Coral bleaching and mortality in Panama and Ecuador during the 1997-1998 El Nino-Southern oscillation event: Spatial/temporal patterns and comparisons with the 1982-1983 event. Bulletin of Marine Science, 2001. 69(1): p. 79-109.	LC	1998	March	Tropical Eastern Pacific	Americas	Southern Tropical America	Panama	Panama - Secas Island (SE)	7°N	82°'W	1-18m	30-31°C	28
Pavona gigantea	Agariciidae	Pavona	gigantea	LITERATURE	Glynn2001 Panama(SI)	Glynn, P.W., et al., Coral bleaching and mortality in Panama and Ecuador during the 1997-1998 El Nino-Southern oscillation event: Spatial/temporal patterns and comparisons with the 1982-1983 event. Bulletin of Marine Science, 2001. 69(1): p. 79-109.	LC	1998	March	Tropical Eastern Pacific	Americas	Southern Tropical America	Panama	Panama - Silva de Afuera Island (SI)	7°N	82°'W	1-18m	30-31°C	31.6
Pavona gigantea	Agariciidae	Pavona	gigantea	LITERATURE	Glynn2001 Panama(UV)	Glynn, P.W., et al., Coral bleaching and mortality in Panama and Ecuador during the 1997-1998 El Nino-Southern oscillation event: Spatial/temporal patterns and comparisons with the 1982-1983 event. Bulletin of Marine Science, 2001. 69(1): p. 79-109.	LC	1998	March	Tropical Eastern Pacific	Americas	Southern Tropical America	Panama	Panama - Uva Island (UV)	7°N	82°'W	1-18m	30-31°C	26.2
Pavona gigantea	Agariciidae	Pavona	gigantea	LITERATURE	Jimenez2001Culebra Bay	(Culebra Bay) Jimenez, C., J. Cortes, A. Leon and E. Ruiz (2001). “Coral Bleaching and Mortality associated with the 1997-98 El Nino in an upwelling environment in the Eastern Pacific (gulf of Papagayo, Costa Rica)” Bulletin of Marine Science 69: 151-169	LC	1997	June - October	Tropical Eastern Pacific	Americas	Southern Tropical America	Costa Rica (Pacific Coast)	Culebra Bay	10°N	84°W	4-12m	30.3°C	25.0543
Pavona gigantea	Agariciidae	Pavona	gigantea	LITERATURE	Jimenez2001Murcielagos Islands	(Murcielagos islands) Jimenez, C., J. Cortes, A. Leon and E. Ruiz (2001). “Coral Bleaching and Mortality associated with the 1997-98 El Nino in an upwelling environment in the Eastern Pacific (gulf of Papagayo, Costa Rica)” Bulletin of Marine Science 69: 151-169	LC	1997	October	Tropical Eastern Pacific	Americas	Southern Tropical America	Costa Rica (Pacific Coast)	Murcielagos Islands	10°N	84°W	4-12m	29.3°C	8.04933
Pavona gigantea	Agariciidae	Pavona	gigantea	LITERATURE	Reyes-Bonilla2001 BahiaConcepcion	Reyes-Bonilla, H., Effects of the 1997-1998 El Nino-Southern Oscillation on coral communities of the Gulf of California, Mexico. Bulletin of Marine Science, 2001. 69(1): p. 253-266.	LC	1997	November	Tropical Eastern Pacific	Americas	Mesoamerica	Mexico	Bahía Concepción	26.9°N	111.9°W	4-6m	>30°C	0
Pavona gigantea	Agariciidae	Pavona	gigantea	LITERATURE	Reyes-Bonilla2001 CaboPulma	Reyes-Bonilla, H., Effects of the 1997-1998 El Nino-Southern Oscillation on coral communities of the Gulf of California, Mexico. Bulletin of Marine Science, 2001. 69(1): p. 253-266.	LC	1997	October - November	Tropical Eastern Pacific	Americas	Mesoamerica	Mexico	Cabo Pulmo	25°N	110°W	4-6m	>30°C	40
Pavona gigantea	Agariciidae	Pavona	gigantea	LITERATURE	Reyes-Bonilla2001 CaboSanLucas	Reyes-Bonilla, H., Effects of the 1997-1998 El Nino-Southern Oscillation on coral communities of the Gulf of California, Mexico. Bulletin of Marine Science, 2001. 69(1): p. 253-266.	LC	1997	November	Tropical Eastern Pacific	Americas	Mesoamerica	Mexico	Cabo San Lucas	25°N	109.9°W	4-6m	>30°C	20
Pavona gigantea	Agariciidae	Pavona	gigantea	LITERATURE	Reyes-Bonilla2001 LaPazBay	Reyes-Bonilla, H., Effects of the 1997-1998 El Nino-Southern Oscillation on coral communities of the Gulf of California, Mexico. Bulletin of Marine Science, 2001. 69(1): p. 253-266.	LC	1997	November	Tropical Eastern Pacific	Americas	Mesoamerica	Mexico	La Paz Bay	24.5°N	110°W	4-6m	>30°C	50
Pavona gigantea	Agariciidae	Pavona	gigantea	LITERATURE	Reyes-Bonilla2001 SanJoseIsland	Reyes-Bonilla, H., Effects of the 1997-1998 El Nino-Southern Oscillation on coral communities of the Gulf of California, Mexico. Bulletin of Marine Science, 2001. 69(1): p. 253-266.	LC	1997	October - November	Tropical Eastern Pacific	Americas	Mesoamerica	Mexico	San José Island	25°N	110°W	4-6m	>30°C	30
Pavona gigantea	Agariciidae	Pavona	gigantea	LITERATURE	Vargas-Angel 2001LaAzufrada	(La Azufrada) Vargas-Angel, B., F. A. Zapata, H. Hernandez, J. M. Jimenez (2001). “Coral and coral reef responses to the 1997-98 El Nino event on the Pacific coast of Colombia.” Bulletin of Marine Science 69 (1):111-132	LC	1998	May - August	Tropical Atlantic	Americas	Southern Tropical America	Colombia	la Azufrada reef, Gorgona Island	3°N	78.5°W	1-4m	>29°C	46.75
Pavona gigantea	Agariciidae	Pavona	gigantea	LITERATURE	Vargas-Angel 2001Yundigua	(Yundigua) Vargas-Angel, B., F. A. Zapata, H. Hernandez, J. M. Jimenez (2001). “Coral and coral reef responses to the 1997-98 El Nino event on the Pacific coast of Colombia.” Bulletin of Marine Science 69 (1):111-132	LC	1998	May	Tropical Atlantic	Americas	Southern Tropical America	Colombia	Yundigua, Gorgona Island	3°N	78.5°W	1-4m	>29°C	11
Pavona maldivensis	Agariciidae	Pavona	maldivensis	RB BLEACHING AND MORTALITY	ReefBase_2633	ReefBase Project (2007), ReefBase Coral Bleaching dataset, WorldFish Cent., Penang, Malaysia.//www.Reefbase.org, dataset set downloaded June 2011.	LC	2002	March	Eastern Indo-Pacific	Pacific	Micronesia	American Samoa	Aua, Tutuila	14.278°S	170.669°W	Reef slope		2.75
Pavona maldivensis	Agariciidae	Pavona	maldivensis	TNC	TNC2002	Done, T.J., et al., Testing bleaching resistance hypotheses for the 2002 Great Barrier Reef bleaching event. 2002, Australian Institute of Marine Science: Townsville. p. 106.	LC	2002	June - August	Central Indo-Pacific	Australia	Australia and Papua New Guinea	Australia	Entire GBR			3-9m		5.11628
Pavona minuta	Agariciidae	Pavona	minuta	LITERATURE	Bruno2001	Bruno, J. F., C. E. Siddon, et al. (2001). "El Nino related coral bleaching in Palau, Western Caroline Islands." Coral Reefs 20(2): 127-136.	NT	1998	September - November	Central Indo-Pacific	Pacific	Micronesia	Palau	Western Caroline Islands, Palau	7°N	134°E	3-40m	31°C (which was 1-1.25°C higher than long-term maximum monthly means)	71.5
Pavona minuta	Agariciidae	Pavona	minuta	LITERATURE	vanWoesik2004 1998	van Woesik, R., Coral Bleaching: Signs of Change in Southern Japan, in Coral Health and Disease, E. Rosenberg and Y. Loya, Editors. 2004, Springer.	NT	1998	July	Temperate Northern Pacific	Asia	North and East Asia	Japan	Sunabe, Okinawa	26°20'N	127°45'E	3-10m		55
Pavona varians	Agariciidae	Pavona	varians	LITERATURE	Brown1990South Pari island	(South Pari) Brown, B. E., Suharsono (1990). “Damage and recovery of coral reefs affected by El Nino related seawater warming in the Thousand Islands, Indonesia.” Coral Reefs 8: 163-170	LC	1983	April	Central Indo-Pacific	Asia	Southeast Asia	Indonesia	South Pari Island, Thousand Islands	5°36'S	106°33'E	up to 20m	>33°C	35.75
Pavona varians	Agariciidae	Pavona	varians	LITERATURE	Brown1990South Tikus Island	(Tikus island) Brown, B. E., Suharsono (1990). “Damage and recovery of coral reefs affected by El Nino related seawater warming in the Thousand Islands, Indonesia.” Coral Reefs 8: 163-170	LC	1983	April	Central Indo-Pacific	Asia	Southeast Asia	Indonesia	South Tikus Island, Thousand Islands	5°36'S	106°33'E	up to 20m	>33°C	35.75
Pavona varians	Agariciidae	Pavona	varians	LITERATURE	Jimenez2001Culebra Bay	(Culebra Bay) Jimenez, C., J. Cortes, A. Leon and E. Ruiz (2001). “Coral Bleaching and Mortality associated with the 1997-98 El Nino in an upwelling environment in the Eastern Pacific (gulf of Papagayo, Costa Rica)” Bulletin of Marine Science 69: 151-169	LC	1997	June - October	Tropical Eastern Pacific	Americas	Southern Tropical America	Costa Rica (Pacific Coast)	Culebra Bay	10°N	84°W	4-12m	30.3°C	32.2414
Pavona varians	Agariciidae	Pavona	varians	LITERATURE	Jimenez2001Murcielagos Islands	(Murcielagos islands) Jimenez, C., J. Cortes, A. Leon and E. Ruiz (2001). “Coral Bleaching and Mortality associated with the 1997-98 El Nino in an upwelling environment in the Eastern Pacific (gulf of Papagayo, Costa Rica)” Bulletin of Marine Science 69: 151-169	LC	1997	October	Tropical Eastern Pacific	Americas	Southern Tropical America	Costa Rica (Pacific Coast)	Murcielagos Islands	10°N	84°W	4-12m	29.3°C	0
Pavona varians	Agariciidae	Pavona	varians	LITERATURE	Loch2002	Loch, K., et al., Coral recruitment and regeneration on a Maldivian reef 21 months after the coral bleaching event of 1998. Marine Ecology-Pubblicazioni Della Stazione Zoologica Di Napoli I, 2002. 23(3): p. 219-236.	LC	1999-2000	March	Western Indo-Pacific	Asia	South Asia	Maldives	Lhaviyani Atoll	5°30' N	73°26' E	2-5m		2.75
Pavona varians	Agariciidae	Pavona	varians	LITERATURE	Obura2001	Obura, D. O. (2001). “Can differential bleaching and mortality among coral species offer useful indicators for assessment and management of reefs under stress” Bulletin of Marine Science 69: 421-442	LC	1998	March - September	Western Indo-Pacific	Africa	Eastern Africa	Kenya, Tanzania, Mozambique, and Madagascar	Kenya, Tanzania, Mozambique, and Madagascar	0-20°S	40°E	shallow subtidial - 20m	1-2°C positive temperature anomaly	1.6
Pavona varians	Agariciidae	Pavona	varians	LITERATURE	Schuhmacker2005	Schuhmacher, H., K. Loch, et al. (2005). "The aftermath of coral bleaching on a Maldivian reef - a quantitative study." Facies 51(1-4): 85-97.	LC	1998	May - June	Western Indo-Pacific	Asia	South Asia	Maldives	Komandoo Reef, Komandoo Island, Lhaviyani Atoll/Fadiffolu Atoll	5°30 N	73°26 E	1-5m	>31°C for several weeks	2.75
Pavona varians	Agariciidae	Pavona	varians	LITERATURE	vanWoesik2004 1998	van Woesik, R., Coral Bleaching: Signs of Change in Southern Japan, in Coral Health and Disease, E. Rosenberg and Y. Loya, Editors. 2004, Springer.	LC	1998	July	Temperate Northern Pacific	Asia	North and East Asia	Japan	Sunabe, Okinawa	26°20'N	127°45'E	3-10m		16.5
Pavona varians	Agariciidae	Pavona	varians	LITERATURE	vanWoesik2004 2001	van Woesik, R., Coral Bleaching: Signs of Change in Southern Japan, in Coral Health and Disease, E. Rosenberg and Y. Loya, Editors. 2004, Springer.	LC	2001	July	Temperate Northern Pacific	Asia	North and East Asia	Japan	Sunabe, Okinawa	26°20'N	127°45'E	3-10m		50.875
Pavona varians	Agariciidae	Pavona	varians	LITERATURE	Vargas-Angel 2001LaAzufrada	(La Azufrada) Vargas-Angel, B., F. A. Zapata, H. Hernandez, J. M. Jimenez (2001). “Coral and coral reef responses to the 1997-98 El Nino event on the Pacific coast of Colombia.” Bulletin of Marine Science 69 (1):111-132	LC	1998	May - August	Tropical Atlantic	Americas	Southern Tropical America	Colombia	la Azufrada reef, Gorgona Island	3°N	78.5°W	1-4m	>29°C	46.75
Pavona varians	Agariciidae	Pavona	varians	LITERATURE	Vargas-Angel 2001PlayaB	(PlayaB) Vargas-Angel, B., F. A. Zapata, H. Hernandez, J. M. Jimenez (2001). “Coral and coral reef responses to the 1997-98 El Nino event on the Pacific coast of Colombia.” Bulletin of Marine Science 69 (1):111-132	LC	1998	April - June	Tropical Atlantic	Americas	Southern Tropical America	Colombia	Playa Blanca Reef, Gorgona Island, Pacific Coast	3°N	78.5°W	1-4m	>29°C	46.75
Pavona varians	Agariciidae	Pavona	varians	RB BLEACHING AND MORTALITY	ReefBase_714	ReefBase Project (2007), ReefBase Coral Bleaching dataset, WorldFish Cent., Penang, Malaysia.//www.Reefbase.org, dataset set downloaded June 2011.	LC	1998	April	Tropical Eastern Pacific	Americas	Southern Tropical America	Colombia	Playa Blanca Reef, Gorgona Island	2.96°N	78.175°W		28-30.8°C	13.75
Pavona varians	Agariciidae	Pavona	varians	TNC	TNC2002	Done, T.J., et al., Testing bleaching resistance hypotheses for the 2002 Great Barrier Reef bleaching event. 2002, Australian Institute of Marine Science: Townsville. p. 106.	LC	2002	June - August	Central Indo-Pacific	Australia	Australia and Papua New Guinea	Australia	Entire GBR			3-9m		5.5814
Pavona venosa	Agariciidae	Pavona	venosa	LITERATURE	Brown1990South Pari island	(South Pari) Brown, B. E., Suharsono (1990). “Damage and recovery of coral reefs affected by El Nino related seawater warming in the Thousand Islands, Indonesia.” Coral Reefs 8: 163-170	VU	1983	April	Central Indo-Pacific	Asia	Southeast Asia	Indonesia	South Pari Island, Thousand Islands	5°36'S	106°33'E	up to 20m	>33°C	35.75
Pavona venosa	Agariciidae	Pavona	venosa	LITERATURE	Brown1990South Tikus Island	(Tikus island) Brown, B. E., Suharsono (1990). “Damage and recovery of coral reefs affected by El Nino related seawater warming in the Thousand Islands, Indonesia.” Coral Reefs 8: 163-170	VU	1983	April	Central Indo-Pacific	Asia	Southeast Asia	Indonesia	South Tikus Island, Thousand Islands	5°36'S	106°33'E	up to 20m	>33°C	0
Pavona venosa	Agariciidae	Pavona	venosa	TNC	TNC2002	Done, T.J., et al., Testing bleaching resistance hypotheses for the 2002 Great Barrier Reef bleaching event. 2002, Australian Institute of Marine Science: Townsville. p. 106.	VU	2002	June - August	Central Indo-Pacific	Australia	Australia and Papua New Guinea	Australia	Entire GBR			3-9m		6.20155
Pavona	Agariciidae	Pavona		LITERATURE	Baird(PalmIsland) LPB	Marshall, P.A. and A.H. Baird, Bleaching of corals on the Great Barrier Reef: differential susceptibilities among taxa. Coral Reefs, 2000. 19(2): p. 155-163.		1998	March (~6weeks after bleaching was first observed)	Central Indo-Pacific	Australia	Australia and Papua New Guinea	Australia/GBR	Little Pioneer Bay (Palm Islands); Central GBR	18°46'S	146°15'E	2-7m	> 31°C	100
Pavona	Agariciidae	Pavona		LITERATURE	Glynn1994Onslow Island	(Onslow island) Glynn, P. W., (1994). State of Coral reefs in the Galapagos Islands: Natural vs. Anthropogenic impacts.” Marine Pollution Bulletin 29: 131-140		1982-1983		Tropical Eastern Pacific	Americas	Southern Tropical America	Ecuador	Onslow Island, Galapagos Islands	1°40'N - 1°36'S	89°16' - 92°01'W	0-20m	29-30°C for 9-10 months	11
Pavona	Agariciidae	Pavona		LITERATURE	Kayanne2002	Kayanne, H.,S. Harii, Y. Ide, F.Akimoto (2002). “Recovery of coral populations after the 1998 bleaching on Shiraho Reef in the southern Ryukyus NW Pacific” Marine Ecology Progress Series 239: 93-103		1998	September	Temperate Northern Pacific	Asia	North and East Asia	Japan	Shiraho Reef, Ishigaki Island, in the Ryukyu Islands of Japan	24°20'N	124°15'E		>30°C	98.3775
Pavona	Agariciidae	Pavona		LITERATURE	McClanahan2007	McClanahan, T.R., et al., Western Indian Ocean coral communities: bleaching responses and susceptibility to extinction. Marine Ecology-Progress Series, 2007. 337: p. 1-13.		1998-2005		Western Indo-Pacific	Africa	Southwest Indian Ocean	Mauritius, Madagascar, southern Indian Ocean	study sites covered ~35° latitude and ~52° longitude, representing eight countries (southern Kenya, Tanzania, central and southern Mozambique, northern South Africa, northeast Madagascar, western Réunion, the Seychelles and the central atolls of the Maldives)			<15m, usually <3m		0.956294
Pavona	Agariciidae	Pavona		LITERATURE	McClanahanMarBio2004	McClanahan, T.R., The relationship between bleaching and mortality of common corals. Marine Biology, 2004. 144(6): p. 1239-1245.		1998	September	Western Indo-Pacific	Africa	Eastern Africa	Kenya	Mombasa MNP	3°59'N	39°5'E	1-6m	29.5-30°C	0.036
Pavona	Agariciidae	Pavona		LITERATURE	Spencer2000Alphonse Atoll	(Alphonse Atoll) Spencer, T., K. A. Teleki, C. Bradshaw, M. D. Spalding (2000). “Coral Bleaching in the Southern Seychelles During the 1997-1998 Indian Ocean Warm Event.” Marine Pollution Bulletin 40: 569-586		1998	March - May	Western Indo-Pacific	Africa	Southwest Indian Ocean	Southern Seychelles	Alphonse Atoll (sea-level atoll)	9°0'S	52°45'E	up to 25m	>30°C from February to April	49.28
Pavona	Agariciidae	Pavona		RB BLEACHING AND MORTALITY	ReefBase_2615	ReefBase Project (2007), ReefBase Coral Bleaching dataset, WorldFish Cent., Penang, Malaysia.//www.Reefbase.org, dataset set downloaded June 2011.		1998	June	Western Indo-Pacific	Asia	South Asia	India	Kavaratti and Kadmat Island, Lakshadweep ( Laccadives )	10.33°N	72.63°E		78 day anomaly	46.75
Pavona	Agariciidae	Pavona		RB BLEACHING AND MORTALITY	ReefBase_2626	ReefBase Project (2007), ReefBase Coral Bleaching dataset, WorldFish Cent., Penang, Malaysia.//www.Reefbase.org, dataset set downloaded June 2011.		2002	March	Eastern Indo-Pacific	Pacific	Micronesia	American Samoa	Fagafue, Tutuila	14.294°S	170.753°W	10m (reef slope)		11
Pavona	Agariciidae	Pavona		RB BLEACHING AND MORTALITY	ReefBase_2641	ReefBase Project (2007), ReefBase Coral Bleaching dataset, WorldFish Cent., Penang, Malaysia.//www.Reefbase.org, dataset set downloaded June 2011.		2002	March	Eastern Indo-Pacific	Pacific	Micronesia	American Samoa	Sili, Olisega	14.164°S	169.634°W	12m (Reef slope)		2.75
Pavona	Agariciidae	Pavona		RB BLEACHING AND MORTALITY	ReefBase_2664	ReefBase Project (2007), ReefBase Coral Bleaching dataset, WorldFish Cent., Penang, Malaysia.//www.Reefbase.org, dataset set downloaded June 2011.		1998	May	Tropical Eastern Pacific	Americas	Mesoamerica	Pacific	Tijera and Mazunte, Oaxaca	16°N	95°W			71.5
Pavona	Agariciidae	Pavona		RB BLEACHING AND MORTALITY	ReefBase_2666	ReefBase Project (2007), ReefBase Coral Bleaching dataset, WorldFish Cent., Penang, Malaysia.//www.Reefbase.org, dataset set downloaded June 2011.		1998	August	Central Indo-Pacific	Asia	Southeast Asia	Philippines	Bolinao, Pangasinan	16.37°N	119.87°E		up to 35°C, hotspot persisted for 7 months	46.75
Pavona	Agariciidae	Pavona		RB BLEACHING AND MORTALITY	ReefBase_2667	ReefBase Project (2007), ReefBase Coral Bleaching dataset, WorldFish Cent., Penang, Malaysia.//www.Reefbase.org, dataset set downloaded June 2011.		1998	August	Central Indo-Pacific	Asia	Southeast Asia	Philippines	Kalayaan Island Groups	11°N	114°E			38.5
Pavona	Agariciidae	Pavona		RB BLEACHING AND MORTALITY	ReefBase_2668	ReefBase Project (2007), ReefBase Coral Bleaching dataset, WorldFish Cent., Penang, Malaysia.//www.Reefbase.org, dataset set downloaded June 2011.		1998	August	Central Indo-Pacific	Asia	Southeast Asia	Philippines	North Palawan Shelf	10.4°N	119.17°E		>1.8°C temperature anomaly	46.75
Pavona	Agariciidae	Pavona		RB BLEACHING AND MORTALITY	ReefBase_2669	ReefBase Project (2007), ReefBase Coral Bleaching dataset, WorldFish Cent., Penang, Malaysia.//www.Reefbase.org, dataset set downloaded June 2011.		1998	August	Central Indo-Pacific	Asia	Southeast Asia	Philippines	Tubbataha Reefs, Sulu Sea.	8.72°N	119.8°E			46.75
Pavona	Agariciidae	Pavona		RB BLEACHING AND MORTALITY	ReefBase_382	ReefBase Project (2007), ReefBase Coral Bleaching dataset, WorldFish Cent., Penang, Malaysia.//www.Reefbase.org, dataset set downloaded June 2011.		1998	May	Western Indo-Pacific	Middle East	Persian Gulf	Oman	Mirbat Peninsula	16.94°N	54.81°E		29.5-31.5°C	38.5
Pavona	Agariciidae	Pavona		RB BLEACHING AND MORTALITY	ReefBase_3921	ReefBase Project (2007), ReefBase Coral Bleaching dataset, WorldFish Cent., Penang, Malaysia.//www.Reefbase.org, dataset set downloaded June 2011.		2003	May	Western Indo-Pacific	Asia	South Asia	Maldives	Kuda Ambaraa(Vaavu atoll)	3.425°N	73.422°E	1-10m	around 30°C at 10am	13.75
Pavona	Agariciidae	Pavona		RB BLEACHING AND MORTALITY	ReefBase_3922	ReefBase Project (2007), ReefBase Coral Bleaching dataset, WorldFish Cent., Penang, Malaysia.//www.Reefbase.org, dataset set downloaded June 2011.		2003	May	Western Indo-Pacific	Asia	South Asia	Maldives	Wattaru(Vaavu atoll)	3.225°N	73.43°E	1-10m	around 30°C at 10am	13.75
Pavona	Agariciidae	Pavona		RB BLEACHING AND MORTALITY	ReefBase_3923	ReefBase Project (2007), ReefBase Coral Bleaching dataset, WorldFish Cent., Penang, Malaysia.//www.Reefbase.org, dataset set downloaded June 2011.		2003	May	Western Indo-Pacific	Asia	South Asia	Maldives	Foththeyo(Vaavu atoll)	3.448°N	73.754°E	1-10m	around 30°C at 10am	13.75
Pavona	Agariciidae	Pavona		RB BLEACHING AND MORTALITY	ReefBase_593	ReefBase Project (2007), ReefBase Coral Bleaching dataset, WorldFish Cent., Penang, Malaysia.//www.Reefbase.org, dataset set downloaded June 2011.		1998	May	Western Indo-Pacific	Asia	South Asia	Maldives	Artificial Reef Structure 2.4km nw of the capital Male	4.1667°N	73.5°E	0.8-1.5m	31-33ºC	71.5
Pavona	Agariciidae	Pavona		RB BLEACHING AND MORTALITY	ReefBase_674	ReefBase Project (2007), ReefBase Coral Bleaching dataset, WorldFish Cent., Penang, Malaysia.//www.Reefbase.org, dataset set downloaded June 2011.		1998		Tropical Eastern Pacific	Americas	Mesoamerica	Mexico	Punta Mita, Bahia Banderas	20.79°N	105.4°W	3-12m	30-32.5°C	71.5
Pavona	Agariciidae	Pavona		RB BLEACHING AND MORTALITY	ReefBase_675	ReefBase Project (2007), ReefBase Coral Bleaching dataset, WorldFish Cent., Penang, Malaysia.//www.Reefbase.org, dataset set downloaded June 2011.		1998		Tropical Eastern Pacific	Americas	Mesoamerica	Mexico	Caletitas, Bahia Banderas	20.53°N	105.32°W	3-12m	30-32.5°C	71.5
Pavona	Agariciidae	Pavona		RB BLEACHING AND MORTALITY	ReefBase_676	ReefBase Project (2007), ReefBase Coral Bleaching dataset, WorldFish Cent., Penang, Malaysia.//www.Reefbase.org, dataset set downloaded June 2011.		1998		Tropical Eastern Pacific	Americas	Mesoamerica	Mexico	Majahuitas, Bahia Banderas	20.52°N	105.36°W	3-12m	30-32.5°C	71.5
Pavona	Agariciidae	Pavona		RB BLEACHING AND MORTALITY	ReefBase_677	ReefBase Project (2007), ReefBase Coral Bleaching dataset, WorldFish Cent., Penang, Malaysia.//www.Reefbase.org, dataset set downloaded June 2011.		1998		Tropical Eastern Pacific	Americas	Mesoamerica	Mexico	Paredon, Bahia Banderas	20.51°N	105.38°W	3-12m	30-32.5°C	71.5
Pavona	Agariciidae	Pavona		RB BLEACHING AND MORTALITY	ReefBase_682	ReefBase Project (2007), ReefBase Coral Bleaching dataset, WorldFish Cent., Penang, Malaysia.//www.Reefbase.org, dataset set downloaded June 2011.		1998		Tropical Eastern Pacific	Americas	Mesoamerica	Mexico	Yelapa, Bahia Banderas	20.52°N	105.4°W	3-12m	30-32.5°C	46.75
Pavona	Agariciidae	Pavona		RB BLEACHING AND MORTALITY	ReefBase_683	ReefBase Project (2007), ReefBase Coral Bleaching dataset, WorldFish Cent., Penang, Malaysia.//www.Reefbase.org, dataset set downloaded June 2011.		1998		Tropical Eastern Pacific	Americas	Mesoamerica	Mexico	Chocota, Bahia Banderas	20.5°N	105.47°W	3-12m	30-32.5°C	71.5
Pavona	Agariciidae	Pavona		RB BLEACHING AND MORTALITY	ReefBase_684	ReefBase Project (2007), ReefBase Coral Bleaching dataset, WorldFish Cent., Penang, Malaysia.//www.Reefbase.org, dataset set downloaded June 2011.		1998		Tropical Eastern Pacific	Americas	Mesoamerica	Mexico	Chimo, Bahia Banderas	20.49°N	105.5°W	3-12m	30-32.5°C	46.75
Pavona	Agariciidae	Pavona		RB BLEACHING AND MORTALITY	ReefBase_685	ReefBase Project (2007), ReefBase Coral Bleaching dataset, WorldFish Cent., Penang, Malaysia.//www.Reefbase.org, dataset set downloaded June 2011.		1998		Tropical Eastern Pacific	Americas	Mesoamerica	Mexico	Las Iglesias, Bahia Banderas	20.48°N	105.6°W	3-12m	30-32.5°C	22
Pavona	Agariciidae	Pavona		RB BLEACHING AND MORTALITY	ReefBase_715	ReefBase Project (2007), ReefBase Coral Bleaching dataset, WorldFish Cent., Penang, Malaysia.//www.Reefbase.org, dataset set downloaded June 2011.		1998	May	Tropical Eastern Pacific	Americas	Southern Tropical America	Colombia	La Azufrada Reef, Gorgona Island	2.98°N	78.17°W		28.5-30.8°C	13.75
Pavona	Agariciidae	Pavona		RB BLEACHING AND MORTALITY	ReefBase_717	ReefBase Project (2007), ReefBase Coral Bleaching dataset, WorldFish Cent., Penang, Malaysia.//www.Reefbase.org, dataset set downloaded June 2011.		1998	May	Tropical Eastern Pacific	Americas	Southern Tropical America	Colombia	Yundigua, Gorgona Island	3°N	78.16°W	1-4m	29.8°C	11
Platygyra acuta	Faviidae	Platygyra	acuta	TNC	TNC2002	Done, T.J., et al., Testing bleaching resistance hypotheses for the 2002 Great Barrier Reef bleaching event. 2002, Australian Institute of Marine Science: Townsville. p. 106.	NT	2002	June - August	Central Indo-Pacific	Australia	Australia and Papua New Guinea	Australia	Entire GBR			3-9m		4.62617
Platygyra daedalea	Faviidae	Platygyra	daedalea	LITERATURE	Baird(HaphazardData) NortheastReef	Baird, A., Haphazard swims at various depths. 1998, James Cook University: Townsville (personal communication)	LC	1998	March (~6weeks after bleaching was first observed)	Central Indo-Pacific	Australia	Australia and Papua New Guinea	Australia/GBR	Northeast Reef (Pelorus Island, Palm Islands); Central GBR	18°46'S	146°15'E	3-10m	> 31°C	19.4118
Platygyra daedalea	Faviidae	Platygyra	daedalea	LITERATURE	Baird(PalmIsland) LPB	Marshall, P.A. and A.H. Baird, Bleaching of corals on the Great Barrier Reef: differential susceptibilities among taxa. Coral Reefs, 2000. 19(2): p. 155-163.	LC	1998	March (~6weeks after bleaching was first observed)	Central Indo-Pacific	Australia	Australia and Papua New Guinea	Australia/GBR	Little Pioneer Bay (Palm Islands); Central GBR	18°46'S	146°15'E	2-7m	> 31°C	36
Platygyra daedalea	Faviidae	Platygyra	daedalea	LITERATURE	Baird(PalmIsland) PB	Marshall, P.A. and A.H. Baird, Bleaching of corals on the Great Barrier Reef: differential susceptibilities among taxa. Coral Reefs, 2000. 19(2): p. 155-163.	LC	1998	March (~6weeks after bleaching was first observed)	Central Indo-Pacific	Australia	Australia and Papua New Guinea	Australia/GBR	Pioneer Bay (Palm Islands); Central GBR	18°46'S	146°15'E	2m	> 31°C	36
Platygyra daedalea	Faviidae	Platygyra	daedalea	LITERATURE	Baird(PalmIsland) Pelorous	Marshall, P.A. and A.H. Baird, Bleaching of corals on the Great Barrier Reef: differential susceptibilities among taxa. Coral Reefs, 2000. 19(2): p. 155-163.	LC	1998	March (~6weeks after bleaching was first observed)	Central Indo-Pacific	Australia	Australia and Papua New Guinea	Australia/GBR	Pelorus Island (Palm Islands); Central GBR	18°46'S	146°15'E	3-6m	> 31°C	81
Platygyra daedalea	Faviidae	Platygyra	daedalea	LITERATURE	Brown1990South Tikus Island	(Tikus island) Brown, B. E., Suharsono (1990). “Damage and recovery of coral reefs affected by El Nino related seawater warming in the Thousand Islands, Indonesia.” Coral Reefs 8: 163-170	LC	1983	April	Central Indo-Pacific	Asia	Southeast Asia	Indonesia	South Tikus Island, Thousand Islands	5°36'S	106°33'E	up to 20m	>33°C	35.75
Platygyra daedalea	Faviidae	Platygyra	daedalea	LITERATURE	Obura2001	Obura, D. O. (2001). “Can differential bleaching and mortality among coral species offer useful indicators for assessment and management of reefs under stress” Bulletin of Marine Science 69: 421-442	LC	1998	March - September	Western Indo-Pacific	Africa	Eastern Africa	Kenya, Tanzania, Mozambique, and Madagascar	Kenya, Tanzania, Mozambique, and Madagascar	0-20°S	40°E	shallow subtidial - 20m	1-2°C positive temperature anomaly	0.4
Platygyra daedalea	Faviidae	Platygyra	daedalea	LITERATURE	Wilkinson2002Iran	(iran) Wilkinson, C. R. (ed). (2002). Status of Coral Reefs of the World:2002. Townsville, Australia, Global Coral Reef Monitoring Network and Australian Institute of Marine Science: 377pp.	LC	1999		Western Indo-Pacific	Middle East	Persian Golf	Iran	Iran	25°N	54°E			35.75
Platygyra daedalea	Faviidae	Platygyra	daedalea	RB BLEACHING AND MORTALITY	ReefBase_2543	ReefBase Project (2007), ReefBase Coral Bleaching dataset, WorldFish Cent., Penang, Malaysia.//www.Reefbase.org, dataset set downloaded June 2011.	LC	1995	May	Western Indo-Pacific	Asia	Southeast Asia	Thailand	Phuket	8°N	98.33°E	Reef flat and fore reef slope	exceeding 30.1°C	38.5
Platygyra daedalea	Faviidae	Platygyra	daedalea	RB BLEACHING AND MORTALITY	ReefBase_2642	ReefBase Project (2007), ReefBase Coral Bleaching dataset, WorldFish Cent., Penang, Malaysia.//www.Reefbase.org, dataset set downloaded June 2011.	LC	2002	March	Eastern Indo-Pacific	Pacific	Micronesia	American Samoa	Asaga, Ofu	14.163°S	169.634°W	10m (Reef slope)		2.75
Platygyra daedalea	Faviidae	Platygyra	daedalea	RB BLEACHING AND MORTALITY	ReefBase_3926	ReefBase Project (2007), ReefBase Coral Bleaching dataset, WorldFish Cent., Penang, Malaysia.//www.Reefbase.org, dataset set downloaded June 2011.	LC	1996	October	Western Indo-Pacific	Middle East	Persian Gulf	Bahrain	Abul Thalma	26.275°N	50.94°E		37.3ºC (2-3ºC above 1995 level)	46.75
Platygyra daedalea	Faviidae	Platygyra	daedalea	RB BLEACHING AND MORTALITY	ReefBase_3927	ReefBase Project (2007), ReefBase Coral Bleaching dataset, WorldFish Cent., Penang, Malaysia.//www.Reefbase.org, dataset set downloaded June 2011.	LC	1996	September	Western Indo-Pacific	Middle East	Persian Gulf	Bahrain	Half Tanker, Fasht Al Adhom	26.077°N	50.762°E		37.3ºC (2-3ºC above 1995 level)	71.5
Platygyra daedalea	Faviidae	Platygyra	daedalea	RB BLEACHING AND MORTALITY	ReefBase_3928	ReefBase Project (2007), ReefBase Coral Bleaching dataset, WorldFish Cent., Penang, Malaysia.//www.Reefbase.org, dataset set downloaded June 2011.	LC	1996	September	Western Indo-Pacific	Middle East	Persian Gulf	Bahrain	Al Dar Island, Fasht Al Adhom	26.127°N	50.679°E		37.3ºC (2-3ºC above 1995 level)	71.5
Platygyra daedalea	Faviidae	Platygyra	daedalea	RB BLEACHING AND MORTALITY	ReefBase_3929	ReefBase Project (2007), ReefBase Coral Bleaching dataset, WorldFish Cent., Penang, Malaysia.//www.Reefbase.org, dataset set downloaded June 2011.	LC	1996	September	Western Indo-Pacific	Middle East	Persian Gulf	Bahrain	Double Pipe Marker, Fasht Al Adhom	26.076°N	50.767°E		37.3ºC (2-3ºC above 1995 level)	46.75
Platygyra daedalea	Faviidae	Platygyra	daedalea	RB BLEACHING AND MORTALITY	ReefBase_3933	ReefBase Project (2007), ReefBase Coral Bleaching dataset, WorldFish Cent., Penang, Malaysia.//www.Reefbase.org, dataset set downloaded June 2011.	LC	1996	October	Western Indo-Pacific	Middle East	Persian Gulf	Bahrain	West Fasht al Dibal	26.25°N	50.929°E		37.3ºC (2-3ºC above 1995 level)	71.5
Platygyra daedalea	Faviidae	Platygyra	daedalea	TNC	TNC2002	Done, T.J., et al., Testing bleaching resistance hypotheses for the 2002 Great Barrier Reef bleaching event. 2002, Australian Institute of Marine Science: Townsville. p. 106.	LC	2002	June - August	Central Indo-Pacific	Australia	Australia and Papua New Guinea	Australia	Entire GBR			3-9m		50
Platygyra lamellina	Faviidae	Platygyra	lamellina	LITERATURE	Baird(PalmIsland) LPB	Marshall, P.A. and A.H. Baird, Bleaching of corals on the Great Barrier Reef: differential susceptibilities among taxa. Coral Reefs, 2000. 19(2): p. 155-163.	NT	1998	March (~6weeks after bleaching was first observed)	Central Indo-Pacific	Australia	Australia and Papua New Guinea	Australia/GBR	Little Pioneer Bay (Palm Islands); Central GBR	18°46'S	146°15'E	2-7m	> 31°C	4
Platygyra lamellina	Faviidae	Platygyra	lamellina	RB BLEACHING AND MORTALITY	ReefBase_3321	ReefBase Project (2007), ReefBase Coral Bleaching dataset, WorldFish Cent., Penang, Malaysia.//www.Reefbase.org, dataset set downloaded June 2011.	NT	1998	September	Temperate Northern Pacific	Asia	North and East Asia	Japan	Cape Maeda, Okinawa	26.44°N	127.774°E	to 10	30.9°C	71.5
Platygyra lamellina	Faviidae	Platygyra	lamellina	TNC	TNC2002	Done, T.J., et al., Testing bleaching resistance hypotheses for the 2002 Great Barrier Reef bleaching event. 2002, Australian Institute of Marine Science: Townsville. p. 106.	NT	2002	June - August	Central Indo-Pacific	Australia	Australia and Papua New Guinea	Australia	Entire GBR			3-9m		43.271
Platygyra pini	Faviidae	Platygyra	pini	TNC	TNC2002	Done, T.J., et al., Testing bleaching resistance hypotheses for the 2002 Great Barrier Reef bleaching event. 2002, Australian Institute of Marine Science: Townsville. p. 106.	LC	2002	June - August	Central Indo-Pacific	Australia	Australia and Papua New Guinea	Australia	Entire GBR			3-9m		38.3178
Platygyra ryukyuensis	Faviidae	Platygyra	ryukyuensis	LITERATURE	Loya2001	Loya, Y., K. Sakai, et al. (2001). "Coral bleaching: the winners and the losers." Ecology Letters 4(2): 122-131.	NT	1998	August	Temperate Northern Pacific	Asia	North and East Asia	Japan	Sesoko Island, Okinawa	26°38'N	127°52'E	2m	>30°C	2.75
Platygyra ryukyuensis	Faviidae	Platygyra	ryukyuensis	TNC	TNC2002	Done, T.J., et al., Testing bleaching resistance hypotheses for the 2002 Great Barrier Reef bleaching event. 2002, Australian Institute of Marine Science: Townsville. p. 106.	NT	2002	June - August	Central Indo-Pacific	Australia	Australia and Papua New Guinea	Australia	Entire GBR			3-9m		25.8879
Platygyra sinensis	Faviidae	Platygyra	sinensis	LITERATURE	Brown1990South Tikus Island	(Tikus island) Brown, B. E., Suharsono (1990). “Damage and recovery of coral reefs affected by El Nino related seawater warming in the Thousand Islands, Indonesia.” Coral Reefs 8: 163-170	LC	1983	April	Central Indo-Pacific	Asia	Southeast Asia	Indonesia	South Tikus Island, Thousand Islands	5°36'S	106°33'E	up to 20m	>33°C	35.75
Platygyra sinensis	Faviidae	Platygyra	sinensis	RB BLEACHING AND MORTALITY	ReefBase_2543	ReefBase Project (2007), ReefBase Coral Bleaching dataset, WorldFish Cent., Penang, Malaysia.//www.Reefbase.org, dataset set downloaded June 2011.	LC	1995	May	Western Indo-Pacific	Asia	Southeast Asia	Thailand	Phuket	8°N	98.33°E	Reef flat and fore reef slope	exceeding 30.1°C	38.5
Platygyra sinensis	Faviidae	Platygyra	sinensis	TNC	TNC2002	Done, T.J., et al., Testing bleaching resistance hypotheses for the 2002 Great Barrier Reef bleaching event. 2002, Australian Institute of Marine Science: Townsville. p. 106.	LC	2002	June - August	Central Indo-Pacific	Australia	Australia and Papua New Guinea	Australia	Entire GBR			3-9m		45.8879
Platygyra verweyi	Faviidae	Platygyra	verweyi	TNC	TNC2002	Done, T.J., et al., Testing bleaching resistance hypotheses for the 2002 Great Barrier Reef bleaching event. 2002, Australian Institute of Marine Science: Townsville. p. 106.	NT	2002	June - August	Central Indo-Pacific	Australia	Australia and Papua New Guinea	Australia	Entire GBR			3-9m		34.9065
Platygyra	Faviidae	Platygyra		LITERATURE	Baird(PalmIsland) LPB	Marshall, P.A. and A.H. Baird, Bleaching of corals on the Great Barrier Reef: differential susceptibilities among taxa. Coral Reefs, 2000. 19(2): p. 155-163.		1998	March (~6weeks after bleaching was first observed)	Central Indo-Pacific	Australia	Australia and Papua New Guinea	Australia/GBR	Little Pioneer Bay (Palm Islands); Central GBR	18°46'S	146°15'E	2-7m	> 31°C	23.0029
Platygyra	Faviidae	Platygyra		LITERATURE	Baird(PalmIsland) PB	Marshall, P.A. and A.H. Baird, Bleaching of corals on the Great Barrier Reef: differential susceptibilities among taxa. Coral Reefs, 2000. 19(2): p. 155-163.		1998	March (~6weeks after bleaching was first observed)	Central Indo-Pacific	Australia	Australia and Papua New Guinea	Australia/GBR	Pioneer Bay (Palm Islands); Central GBR	18°46'S	146°15'E	2m	> 31°C	100
Platygyra	Faviidae	Platygyra		LITERATURE	Baird(PalmIsland) Pelorous	Marshall, P.A. and A.H. Baird, Bleaching of corals on the Great Barrier Reef: differential susceptibilities among taxa. Coral Reefs, 2000. 19(2): p. 155-163.		1998	March (~6weeks after bleaching was first observed)	Central Indo-Pacific	Australia	Australia and Papua New Guinea	Australia/GBR	Pelorus Island (Palm Islands); Central GBR	18°46'S	146°15'E	3-6m	> 31°C	100
Platygyra	Faviidae	Platygyra		LITERATURE	Floros 2004 5MR	(5-MR) Floros, C.D., M.J. Samways, and B. Armstrong, Taxonomic patterns of bleaching within a South African coral assemblage. Biodiversity and Conservation, 2004. 13(6): p. 1175-1194.		2000-2001	December 2000 - October 2001	Temperate Southern Africa	Africa	Eastern Africa	South Africa	Sodwana Bay	27°31.2' S	32°41.3' E	17-21m	up to 1.8°C higher than normal	50
Platygyra	Faviidae	Platygyra		LITERATURE	Floros 2004 7MR	(7-MR) Floros, C.D., M.J. Samways, and B. Armstrong, Taxonomic patterns of bleaching within a South African coral assemblage. Biodiversity and Conservation, 2004. 13(6): p. 1175-1194.		2000-2001	December 2000 - October 2001	Temperate Southern Africa	Africa	Eastern Africa	South Africa	Sodwana Bay	27°31.2' S	32°41.3' E	15-18m	up to 1.8°C higher than normal	36
Platygyra	Faviidae	Platygyra		LITERATURE	Loch2002	Loch, K., et al., Coral recruitment and regeneration on a Maldivian reef 21 months after the coral bleaching event of 1998. Marine Ecology-Pubblicazioni Della Stazione Zoologica Di Napoli I, 2002. 23(3): p. 219-236.		1999-2000	March	Western Indo-Pacific	Asia	South Asia	Maldives	Lhaviyani Atoll	5°30' N	73°26' E	2-5m		35.75
Platygyra	Faviidae	Platygyra		LITERATURE	McClanahan2007	McClanahan, T.R., et al., Western Indian Ocean coral communities: bleaching responses and susceptibility to extinction. Marine Ecology-Progress Series, 2007. 337: p. 1-13.		1998-2005		Western Indo-Pacific	Africa	Southwest Indian Ocean	Mauritius, Madagascar, southern Indian Ocean	study sites covered ~35° latitude and ~52° longitude, representing eight countries (southern Kenya, Tanzania, central and southern Mozambique, northern South Africa, northeast Madagascar, western Réunion, the Seychelles and the central atolls of the Maldives)			<15m, usually <3m		4.85753
Platygyra	Faviidae	Platygyra		LITERATURE	McClanahanMarBio2004	McClanahan, T.R., The relationship between bleaching and mortality of common corals. Marine Biology, 2004. 144(6): p. 1239-1245.		1998	September	Western Indo-Pacific	Africa	Eastern Africa	Kenya	Mombasa MNP	3°59'N	39°5'E	1-6m	29.5-30°C	4.76785
Platygyra	Faviidae	Platygyra		LITERATURE	Sebastian2009	Sebastián, C.R., K.J. Sink ,T.R McClanahan, D. A. Cowan (2009). “Bleaching response of corals and their Symbiodinium communities in southern Africa.” Marine Biology 156: 2049-2062.		2005	April	Western Indo-Pacific	Africa	Eastern Africa	Mozambique and South Africa	Southern Mozambique and South Africa, Southern Indian Ocean	24.5°S	33.5°E	4-18m	28.5°C	0.0127021
Platygyra	Faviidae	Platygyra		LITERATURE	Stimson2002	Stimson et al. 2002. Interspecific Comparison of the Symbiotic Relationship in Corals with High and Low Rates of Bleaching-Induced Mortality. Coral Reefs 21: 409-421.		1998/1999	February 1999 - June 1999 (5-10 months after bleaching which occurred in August/September 1998)	Temperate Northern Pacific	Asia	North and East Asia	Japan	Okinawa; Sesoko Station	26°38'N	127°52'E	shallow waters	>30°C	2.75
Platygyra	Faviidae	Platygyra		LITERATURE	Wilkinson2002Oman	(Oman) Wilkinson, C. R. (ed). (2002). Status of Coral Reefs of the World:2002. Townsville, Australia, Global Coral Reef Monitoring Network and Australian Institute of Marine Science: 377pp.		2002		Western Indo-Pacific	Middle East	Persian Golf	Oman	Oman	25°N	54°E			2.75
Platygyra	Faviidae	Platygyra		RB BLEACHING AND MORTALITY	ReefBase_2657	ReefBase Project (2007), ReefBase Coral Bleaching dataset, WorldFish Cent., Penang, Malaysia.//www.Reefbase.org, dataset set downloaded June 2011.		2002	August	Western Indo-Pacific	Middle East	Persian Gulf	Oman	Kharabah Island	23.853°N	58.095°E	less than 6m	2°C above monthly average	2.75
Platygyra	Faviidae	Platygyra		RB BLEACHING AND MORTALITY	ReefBase_3921	ReefBase Project (2007), ReefBase Coral Bleaching dataset, WorldFish Cent., Penang, Malaysia.//www.Reefbase.org, dataset set downloaded June 2011.		2003	May	Western Indo-Pacific	Asia	South Asia	Maldives	Kuda Ambaraa(Vaavu atoll)	3.425°N	73.422°E	1-10m	around 30°C at 10am	13.75
Platygyra	Faviidae	Platygyra		RB BLEACHING AND MORTALITY	ReefBase_3922	ReefBase Project (2007), ReefBase Coral Bleaching dataset, WorldFish Cent., Penang, Malaysia.//www.Reefbase.org, dataset set downloaded June 2011.		2003	May	Western Indo-Pacific	Asia	South Asia	Maldives	Wattaru(Vaavu atoll)	3.225°N	73.43°E	1-10m	around 30°C at 10am	13.75
Platygyra	Faviidae	Platygyra		RB BLEACHING AND MORTALITY	ReefBase_3923	ReefBase Project (2007), ReefBase Coral Bleaching dataset, WorldFish Cent., Penang, Malaysia.//www.Reefbase.org, dataset set downloaded June 2011.		2003	May	Western Indo-Pacific	Asia	South Asia	Maldives	Foththeyo(Vaavu atoll)	3.448°N	73.754°E	1-10m	around 30°C at 10am	13.75
Platygyra	Faviidae	Platygyra		RB BLEACHING AND MORTALITY	ReefBase_514	ReefBase Project (2007), ReefBase Coral Bleaching dataset, WorldFish Cent., Penang, Malaysia.//www.Reefbase.org, dataset set downloaded June 2011.		2000	April	Central Indo-Pacific	Pacific	Southwest Pacific	Fiji	S Beqa Lagoon, Viti Levu	18.43°S	178.07°E	1-8m	85.3-86.3ºF	38.5
Platygyra	Faviidae	Platygyra		RB BLEACHING AND MORTALITY	ReefBase_516	ReefBase Project (2007), ReefBase Coral Bleaching dataset, WorldFish Cent., Penang, Malaysia.//www.Reefbase.org, dataset set downloaded June 2011.		2000	April	Central Indo-Pacific	Pacific	Southwest Pacific	Fiji	SE Beqa Lagoon, Viti Levu	18.43°S	178.09°E	1-8m	85.3-86.3ºF	38.5
Platygyra	Faviidae	Platygyra		RB BLEACHING AND MORTALITY	ReefBase_517	ReefBase Project (2007), ReefBase Coral Bleaching dataset, WorldFish Cent., Penang, Malaysia.//www.Reefbase.org, dataset set downloaded June 2011.		2000	April	Central Indo-Pacific	Pacific	Southwest Pacific	Fiji	SW Beqa Lagoon, Viti Levu	18.42°S	178.02°E	1-3m	85.3-86.3ºF	46.75
Platygyra	Faviidae	Platygyra		RB BLEACHING AND MORTALITY	ReefBase_603	ReefBase Project (2007), ReefBase Coral Bleaching dataset, WorldFish Cent., Penang, Malaysia.//www.Reefbase.org, dataset set downloaded June 2011.		1998		Central Indo-Pacific	Pacific	Micronesia	Palau	Big Drop Off	7.1089°N	134.2569°E	3-10m	31ºC	46.75
Platygyra	Faviidae	Platygyra		RB BLEACHING AND MORTALITY	ReefBase_604	ReefBase Project (2007), ReefBase Coral Bleaching dataset, WorldFish Cent., Penang, Malaysia.//www.Reefbase.org, dataset set downloaded June 2011.		1998		Central Indo-Pacific	Pacific	Micronesia	Palau	Ngerikuul Pass	7.3239°N	134.505°E	10m	31ºC	22
Platygyra	Faviidae	Platygyra		RB BLEACHING AND MORTALITY	ReefBase_605	ReefBase Project (2007), ReefBase Coral Bleaching dataset, WorldFish Cent., Penang, Malaysia.//www.Reefbase.org, dataset set downloaded June 2011.		1998		Central Indo-Pacific	Pacific	Micronesia	Palau	No Name	7.2556°N	134.3839°E	3-10m	31ºC	46.75
Platygyra	Faviidae	Platygyra		RB BLEACHING AND MORTALITY	ReefBase_606	ReefBase Project (2007), ReefBase Coral Bleaching dataset, WorldFish Cent., Penang, Malaysia.//www.Reefbase.org, dataset set downloaded June 2011.		1998		Central Indo-Pacific	Pacific	Micronesia	Palau	Ot Lagoon	7.1633°N	134.3481°E	3-10m	31ºC	46.75
Platygyra	Faviidae	Platygyra		RB BLEACHING AND MORTALITY	ReefBase_607	ReefBase Project (2007), ReefBase Coral Bleaching dataset, WorldFish Cent., Penang, Malaysia.//www.Reefbase.org, dataset set downloaded June 2011.		1998		Central Indo-Pacific	Pacific	Micronesia	Palau	Risong	7.3125°N	134.4903°E	3m	31ºC	22
Platygyra	Faviidae	Platygyra		RB BLEACHING AND MORTALITY	ReefBase_608	ReefBase Project (2007), ReefBase Coral Bleaching dataset, WorldFish Cent., Penang, Malaysia.//www.Reefbase.org, dataset set downloaded June 2011.		1998		Central Indo-Pacific	Pacific	Micronesia	Palau	Wonder Pass	7.1911°N	134.3681°E	3-10m	31ºC	46.75
Platygyra	Faviidae	Platygyra		RB BLEACHING AND MORTALITY	ReefBase_609	ReefBase Project (2007), ReefBase Coral Bleaching dataset, WorldFish Cent., Penang, Malaysia.//www.Reefbase.org, dataset set downloaded June 2011.		1998		Central Indo-Pacific	Pacific	Micronesia	Palau	Short Drop Off	7.2797°N	134.2286°E	3m	31ºC	46.75
Platygyra	Faviidae	Platygyra		RB BLEACHING AND MORTALITY	ReefBase_610	ReefBase Project (2007), ReefBase Coral Bleaching dataset, WorldFish Cent., Penang, Malaysia.//www.Reefbase.org, dataset set downloaded June 2011.		1998		Central Indo-Pacific	Pacific	Micronesia	Palau	Siaes	7.3219°N	134.2286°E	3-10m	31ºC	46.75
Platygyra	Faviidae	Platygyra		RB BLEACHING AND MORTALITY	ReefBase_611	ReefBase Project (2007), ReefBase Coral Bleaching dataset, WorldFish Cent., Penang, Malaysia.//www.Reefbase.org, dataset set downloaded June 2011.		1998		Central Indo-Pacific	Pacific	Micronesia	Palau	West Pass	7.5478°N	134.4736°E	3m	31ºC	22
Platygyra	Faviidae	Platygyra		RB BLEACHING AND MORTALITY	ReefBase_70	ReefBase Project (2007), ReefBase Coral Bleaching dataset, WorldFish Cent., Penang, Malaysia.//www.Reefbase.org, dataset set downloaded June 2011.		1998	August	Western Indo-Pacific	Asia	South Asia	Maldives	South Male Atoll	3.9834°N	73.4262°E	30m	30°C	71.5
Platygyra	Faviidae	Platygyra		RB BLEACHING AND MORTALITY	ReefBase_751	ReefBase Project (2007), ReefBase Coral Bleaching dataset, WorldFish Cent., Penang, Malaysia.//www.Reefbase.org, dataset set downloaded June 2011.		2000		Central Indo-Pacific	Pacific	Southeast and Central Pacific	Tonga	Tonga	20°S	175°W			38.5
Platygyra	Faviidae	Platygyra		RB BLEACHING AND MORTALITY	ReefBase_86	ReefBase Project (2007), ReefBase Coral Bleaching dataset, WorldFish Cent., Penang, Malaysia.//www.Reefbase.org, dataset set downloaded June 2011.		1998	August	Western Indo-Pacific	Middle East	Red Sea - Gulf of Aden	Saudi Arabia	Arabian Gulf - Four nearshore patch reefs	27.3107°N	49.5072°E		35.2-35.9ºC	71.5
Pocillopora damicornis	Pocilloporidae	Pocillopora	damicornis	LITERATURE	Baird(HaphazardData) NortheastReef	Baird, A., Haphazard swims at various depths. 1998, James Cook University: Townsville (personal communication)	LC	1998	March (~6weeks after bleaching was first observed)	Central Indo-Pacific	Australia	Australia and Papua New Guinea	Australia/GBR	Northeast Reef (Pelorus Island, Palm Islands); Central GBR	18°46'S	146°15'E	3-10m	> 31°C	93.75
Pocillopora damicornis	Pocilloporidae	Pocillopora	damicornis	LITERATURE	Baird(HaphazardData) PelorousReef	Baird, A., Haphazard swims at various depths. 1998, James Cook University: Townsville (personal communication)	LC	1998	March (~6weeks after bleaching was first observed)	Central Indo-Pacific	Australia	Australia and Papua New Guinea	Australia/GBR	Pelorus Reef (Pelorus Island, Palm Islands); Central GBR	18°46'S	146°15'E	6-15m	> 31°C	58.5714
Pocillopora damicornis	Pocilloporidae	Pocillopora	damicornis	LITERATURE	Baird(PalmIsland) LPB	Marshall, P.A. and A.H. Baird, Bleaching of corals on the Great Barrier Reef: differential susceptibilities among taxa. Coral Reefs, 2000. 19(2): p. 155-163.	LC	1998	March (~6weeks after bleaching was first observed)	Central Indo-Pacific	Australia	Australia and Papua New Guinea	Australia/GBR	Little Pioneer Bay (Palm Islands); Central GBR	18°46'S	146°15'E	2-7m	> 31°C	100
Pocillopora damicornis	Pocilloporidae	Pocillopora	damicornis	LITERATURE	Baird(PalmIsland) PB	Marshall, P.A. and A.H. Baird, Bleaching of corals on the Great Barrier Reef: differential susceptibilities among taxa. Coral Reefs, 2000. 19(2): p. 155-163.	LC	1998	March (~6weeks after bleaching was first observed)	Central Indo-Pacific	Australia	Australia and Papua New Guinea	Australia/GBR	Pioneer Bay (Palm Islands); Central GBR	18°46'S	146°15'E	2m	> 31°C	74
Pocillopora damicornis	Pocilloporidae	Pocillopora	damicornis	LITERATURE	Baird(PalmIsland) Pelorous	Marshall, P.A. and A.H. Baird, Bleaching of corals on the Great Barrier Reef: differential susceptibilities among taxa. Coral Reefs, 2000. 19(2): p. 155-163.	LC	1998	March (~6weeks after bleaching was first observed)	Central Indo-Pacific	Australia	Australia and Papua New Guinea	Australia/GBR	Pelorus Island (Palm Islands); Central GBR	18°46'S	146°15'E	3-6m	> 31°C	83.804
Pocillopora damicornis	Pocilloporidae	Pocillopora	damicornis	LITERATURE	Brown1990South Pari island	(South Pari) Brown, B. E., Suharsono (1990). “Damage and recovery of coral reefs affected by El Nino related seawater warming in the Thousand Islands, Indonesia.” Coral Reefs 8: 163-170	LC	1983	April	Central Indo-Pacific	Asia	Southeast Asia	Indonesia	South Pari Island, Thousand Islands	5°36'S	106°33'E	up to 20m	>33°C	0
Pocillopora damicornis	Pocilloporidae	Pocillopora	damicornis	LITERATURE	Brown1990South Tikus Island	(Tikus island) Brown, B. E., Suharsono (1990). “Damage and recovery of coral reefs affected by El Nino related seawater warming in the Thousand Islands, Indonesia.” Coral Reefs 8: 163-170	LC	1983	April	Central Indo-Pacific	Asia	Southeast Asia	Indonesia	South Tikus Island, Thousand Islands	5°36'S	106°33'E	up to 20m	>33°C	35.75
Pocillopora damicornis	Pocilloporidae	Pocillopora	damicornis	LITERATURE	Bruno2001	Bruno, J. F., C. E. Siddon, et al. (2001). "El Nino related coral bleaching in Palau, Western Caroline Islands." Coral Reefs 20(2): 127-136.	LC	1998	September - November	Central Indo-Pacific	Pacific	Micronesia	Palau	Western Caroline Islands, Palau	7°N	134°E	3-40m	31°C (which was 1-1.25°C higher than long-term maximum monthly means)	13.75
Pocillopora damicornis	Pocilloporidae	Pocillopora	damicornis	LITERATURE	Carriquiry2001	Carriquiry, J. D., A. L. Cupul-Magana, et al. (2001). "Coral bleaching and mortality in the Mexican Pacific during the 1997-98 El Nino and prediction from a remote sensing approach." Bulletin of Marine Science 69(1): 237-249.	LC	1997	August - September	Tropical Eastern Pacific	Americas	Mesoamerica	Mexico (Pacific Coast)	Bahia Banderas	20°30'N	105°30'W	3-12m	32.5°C	35.75
Pocillopora damicornis	Pocilloporidae	Pocillopora	damicornis	LITERATURE	Glynn2001 Galapagos(CD)	Glynn, P.W., et al., Coral bleaching and mortality in Panama and Ecuador during the 1997-1998 El Nino-Southern oscillation event: Spatial/temporal patterns and comparisons with the 1982-1983 event. Bulletin of Marine Science, 2001. 69(1): p. 79-109.	LC	1998	May	Tropical Eastern Pacific	Americas	Southern Tropical America	Ecuador	Galapagos - Charles Darwin (CD)	0°	90°'W	1-18m	29-31°C	79.75
Pocillopora damicornis	Pocilloporidae	Pocillopora	damicornis	LITERATURE	Glynn2001 Galapagos(CR)	Glynn, P.W., et al., Coral bleaching and mortality in Panama and Ecuador during the 1997-1998 El Nino-Southern oscillation event: Spatial/temporal patterns and comparisons with the 1982-1983 event. Bulletin of Marine Science, 2001. 69(1): p. 79-109.	LC	1998	May	Tropical Eastern Pacific	Americas	Southern Tropical America	Ecuador	Galapagos - Caleta Robinson (CR)	0°	90°'W	1-18m	29-31°C	71.1
Pocillopora damicornis	Pocilloporidae	Pocillopora	damicornis	LITERATURE	Glynn2001 Galapagos(ES)	Glynn, P.W., et al., Coral bleaching and mortality in Panama and Ecuador during the 1997-1998 El Nino-Southern oscillation event: Spatial/temporal patterns and comparisons with the 1982-1983 event. Bulletin of Marine Science, 2001. 69(1): p. 79-109.	LC	1998	May	Tropical Eastern Pacific	Americas	Southern Tropical America	Ecuador	Galapagos - Espanola (ES)	0°	90°'W	1-18m	29-31°C	88.75
Pocillopora damicornis	Pocilloporidae	Pocillopora	damicornis	LITERATURE	Glynn2001 Galapagos(LP)	Glynn, P.W., et al., Coral bleaching and mortality in Panama and Ecuador during the 1997-1998 El Nino-Southern oscillation event: Spatial/temporal patterns and comparisons with the 1982-1983 event. Bulletin of Marine Science, 2001. 69(1): p. 79-109.	LC	1998	May	Tropical Eastern Pacific	Americas	Southern Tropical America	Ecuador	Galapagos - La Picona (LP)	0°	90°'W	1-18m	29-31°C	82
Pocillopora damicornis	Pocilloporidae	Pocillopora	damicornis	LITERATURE	Glynn2001 Galapagos(PC)	Glynn, P.W., et al., Coral bleaching and mortality in Panama and Ecuador during the 1997-1998 El Nino-Southern oscillation event: Spatial/temporal patterns and comparisons with the 1982-1983 event. Bulletin of Marine Science, 2001. 69(1): p. 79-109.	LC	1998	May	Tropical Eastern Pacific	Americas	Southern Tropical America	Ecuador	Galapagos - Punta Carrion (PC)	0°	90°'W	1-18m	29-31°C	58.7
Pocillopora damicornis	Pocilloporidae	Pocillopora	damicornis	LITERATURE	Glynn2001 Galapagos(SF)	Glynn, P.W., et al., Coral bleaching and mortality in Panama and Ecuador during the 1997-1998 El Nino-Southern oscillation event: Spatial/temporal patterns and comparisons with the 1982-1983 event. Bulletin of Marine Science, 2001. 69(1): p. 79-109.	LC	1998	May	Tropical Eastern Pacific	Americas	Southern Tropical America	Ecuador	Galapagos - Santa Fe (SF)	0°	90°'W	1-18m	29-31°C	88.75
Pocillopora damicornis	Pocilloporidae	Pocillopora	damicornis	LITERATURE	Glynn2001 MainlandEcuador(CA)	Glynn, P.W., et al., Coral bleaching and mortality in Panama and Ecuador during the 1997-1998 El Nino-Southern oscillation event: Spatial/temporal patterns and comparisons with the 1982-1983 event. Bulletin of Marine Science, 2001. 69(1): p. 79-109.	LC	1998	May	Tropical Eastern Pacific	Americas	Southern Tropical America	Ecuador	Mainland Ecuador - Cabuya (CA)	2°S	82°'W	1-18m	approximately 30°C	1.1
Pocillopora damicornis	Pocilloporidae	Pocillopora	damicornis	LITERATURE	Glynn2001 MainlandEcuador(FR)	Glynn, P.W., et al., Coral bleaching and mortality in Panama and Ecuador during the 1997-1998 El Nino-Southern oscillation event: Spatial/temporal patterns and comparisons with the 1982-1983 event. Bulletin of Marine Science, 2001. 69(1): p. 79-109.	LC	1998	May	Tropical Eastern Pacific	Americas	Southern Tropical America	Ecuador	Mainland Ecuador - Los Frailes (FR)	2°S	82°'W	1-18m	approximately 30°C	88.1
Pocillopora damicornis	Pocilloporidae	Pocillopora	damicornis	LITERATURE	Glynn2001 MainlandEcuador(MA)	Glynn, P.W., et al., Coral bleaching and mortality in Panama and Ecuador during the 1997-1998 El Nino-Southern oscillation event: Spatial/temporal patterns and comparisons with the 1982-1983 event. Bulletin of Marine Science, 2001. 69(1): p. 79-109.	LC	1998	May	Tropical Eastern Pacific	Americas	Southern Tropical America	Ecuador	Mainland Ecuador - Machalilla (MA)	2°S	82°'W	1-18m	approximately 30°C	0
Pocillopora damicornis	Pocilloporidae	Pocillopora	damicornis	LITERATURE	Glynn2001 MainlandEcuador(PL)	Glynn, P.W., et al., Coral bleaching and mortality in Panama and Ecuador during the 1997-1998 El Nino-Southern oscillation event: Spatial/temporal patterns and comparisons with the 1982-1983 event. Bulletin of Marine Science, 2001. 69(1): p. 79-109.	LC	1998	May	Tropical Eastern Pacific	Americas	Southern Tropical America	Ecuador	Mainland Ecuador - Isla La Plata (PL)	2°S	82°'W	1-18m	approximately 30°C	4.85
Pocillopora damicornis	Pocilloporidae	Pocillopora	damicornis	LITERATURE	Glynn2001 Panama(JI)	Glynn, P.W., et al., Coral bleaching and mortality in Panama and Ecuador during the 1997-1998 El Nino-Southern oscillation event: Spatial/temporal patterns and comparisons with the 1982-1983 event. Bulletin of Marine Science, 2001. 69(1): p. 79-109.	LC	1998	March	Tropical Eastern Pacific	Americas	Southern Tropical America	Panama	Panama - Jicaron and Jicarita Islands (JI)	7°N	82°'W	1-18m	30-31°C	9.9
Pocillopora damicornis	Pocilloporidae	Pocillopora	damicornis	LITERATURE	Glynn2001 Panama(SE)	Glynn, P.W., et al., Coral bleaching and mortality in Panama and Ecuador during the 1997-1998 El Nino-Southern oscillation event: Spatial/temporal patterns and comparisons with the 1982-1983 event. Bulletin of Marine Science, 2001. 69(1): p. 79-109.	LC	1998	March	Tropical Eastern Pacific	Americas	Southern Tropical America	Panama	Panama - Secas Island (SE)	7°N	82°'W	1-18m	30-31°C	30
Pocillopora damicornis	Pocilloporidae	Pocillopora	damicornis	LITERATURE	Glynn2001 Panama(SI)	Glynn, P.W., et al., Coral bleaching and mortality in Panama and Ecuador during the 1997-1998 El Nino-Southern oscillation event: Spatial/temporal patterns and comparisons with the 1982-1983 event. Bulletin of Marine Science, 2001. 69(1): p. 79-109.	LC	1998	March	Tropical Eastern Pacific	Americas	Southern Tropical America	Panama	Panama - Silva de Afuera Island (SI)	7°N	82°'W	1-18m	30-31°C	29.95
Pocillopora damicornis	Pocilloporidae	Pocillopora	damicornis	LITERATURE	Glynn2001 Panama(UV)	Glynn, P.W., et al., Coral bleaching and mortality in Panama and Ecuador during the 1997-1998 El Nino-Southern oscillation event: Spatial/temporal patterns and comparisons with the 1982-1983 event. Bulletin of Marine Science, 2001. 69(1): p. 79-109.	LC	1998	March	Tropical Eastern Pacific	Americas	Southern Tropical America	Panama	Panama - Uva Island (UV)	7°N	82°'W	1-18m	30-31°C	27.3
Pocillopora damicornis	Pocilloporidae	Pocillopora	damicornis	LITERATURE	Jimenez2001Culebra Bay	(Culebra Bay) Jimenez, C., J. Cortes, A. Leon and E. Ruiz (2001). “Coral Bleaching and Mortality associated with the 1997-98 El Nino in an upwelling environment in the Eastern Pacific (gulf of Papagayo, Costa Rica)” Bulletin of Marine Science 69: 151-169	LC	1997	June - October	Tropical Eastern Pacific	Americas	Southern Tropical America	Costa Rica (Pacific Coast)	Culebra Bay	10°N	84°W	4-12m	30.3°C	30.2147
Pocillopora damicornis	Pocilloporidae	Pocillopora	damicornis	LITERATURE	Jimenez2001Golfo Dulce	(Golfo Dulce) Jimenez, C., J. Cortes, A. Leon and E. Ruiz (2001). “Coral Bleaching and Mortality associated with the 1997-98 El Nino in an upwelling environment in the Eastern Pacific (gulf of Papagayo, Costa Rica)” Bulletin of Marine Science 69: 151-169	LC	1997	July	Tropical Eastern Pacific	Americas	Southern Tropical America	Costa Rica (Pacific Coast)	Golfo Dulce	10°N	84°W	3-6m	29.9°C	45.6436
Pocillopora damicornis	Pocilloporidae	Pocillopora	damicornis	LITERATURE	Jimenez2001Murcielagos Islands	(Murcielagos islands) Jimenez, C., J. Cortes, A. Leon and E. Ruiz (2001). “Coral Bleaching and Mortality associated with the 1997-98 El Nino in an upwelling environment in the Eastern Pacific (gulf of Papagayo, Costa Rica)” Bulletin of Marine Science 69: 151-169	LC	1997	October	Tropical Eastern Pacific	Americas	Southern Tropical America	Costa Rica (Pacific Coast)	Murcielagos Islands	10°N	84°W	4-12m	29.3°C	17
Pocillopora damicornis	Pocilloporidae	Pocillopora	damicornis	LITERATURE	Jokiel2004	Jokiel, P.L. and E.K. Brown, Global warming, regional trends and inshore environmental conditions influence coral bleaching in Hawaii. Global Change Biology, 2004. 10(10): p. 1627-1641.	LC	2000	August	Eastern Indo-Pacific	Pacific	US Pacific Islands	USA	Kaneohe Bay, Hawaii	21-22°N	157-158°W	all depths	30.7°C max	38.5
Pocillopora damicornis	Pocilloporidae	Pocillopora	damicornis	LITERATURE	Loya2001	Loya, Y., K. Sakai, et al. (2001). "Coral bleaching: the winners and the losers." Ecology Letters 4(2): 122-131.	LC	1998	August	Temperate Northern Pacific	Asia	North and East Asia	Japan	Sesoko Island, Okinawa	26°38'N	127°52'E	2m	>30°C	35.75
Pocillopora damicornis	Pocilloporidae	Pocillopora	damicornis	LITERATURE	Obura2001	Obura, D. O. (2001). “Can differential bleaching and mortality among coral species offer useful indicators for assessment and management of reefs under stress” Bulletin of Marine Science 69: 421-442	LC	1998	March - September	Western Indo-Pacific	Africa	Eastern Africa	Kenya, Tanzania, Mozambique, and Madagascar	Kenya, Tanzania, Mozambique, and Madagascar	0-20°S	40°E	shallow subtidial - 20m	1-2°C positive temperature anomaly	3
Pocillopora damicornis	Pocilloporidae	Pocillopora	damicornis	LITERATURE	Reyes-Bonilla2001 CaboPulma	Reyes-Bonilla, H., Effects of the 1997-1998 El Nino-Southern Oscillation on coral communities of the Gulf of California, Mexico. Bulletin of Marine Science, 2001. 69(1): p. 253-266.	LC	1997	October - November	Tropical Eastern Pacific	Americas	Mesoamerica	Mexico	Cabo Pulmo	25°N	110°W	4-6m	>30°C	40
Pocillopora damicornis	Pocilloporidae	Pocillopora	damicornis	LITERATURE	Reyes-Bonilla2001 CaboSanLucas	Reyes-Bonilla, H., Effects of the 1997-1998 El Nino-Southern Oscillation on coral communities of the Gulf of California, Mexico. Bulletin of Marine Science, 2001. 69(1): p. 253-266.	LC	1997	November	Tropical Eastern Pacific	Americas	Mesoamerica	Mexico	Cabo San Lucas	25°N	109.9°W	4-6m	>30°C	40
Pocillopora damicornis	Pocilloporidae	Pocillopora	damicornis	LITERATURE	Reyes-Bonilla2001 LaPazBay	Reyes-Bonilla, H., Effects of the 1997-1998 El Nino-Southern Oscillation on coral communities of the Gulf of California, Mexico. Bulletin of Marine Science, 2001. 69(1): p. 253-266.	LC	1997	November	Tropical Eastern Pacific	Americas	Mesoamerica	Mexico	La Paz Bay	24.5°N	110°W	4-6m	>30°C	50
Pocillopora damicornis	Pocilloporidae	Pocillopora	damicornis	LITERATURE	Reyes-Bonilla2001 SanJoseIsland	Reyes-Bonilla, H., Effects of the 1997-1998 El Nino-Southern Oscillation on coral communities of the Gulf of California, Mexico. Bulletin of Marine Science, 2001. 69(1): p. 253-266.	LC	1997	October - November	Tropical Eastern Pacific	Americas	Mesoamerica	Mexico	San José Island	25°N	110°W	4-6m	>30°C	50
Pocillopora damicornis	Pocilloporidae	Pocillopora	damicornis	LITERATURE	Sheppard1999	Sheppard, C. R. C. (1999). “Coral Decline and Weather patterns over 20 Years in the Chagos Archipelagos, Central Indian Ocean.” Ambio 28: 472-478	LC	1998		Western Indo-Pacific	Asia	Central Indian Ocean	Chagos Archipelago	Chagos Archipelago, central Indian Ocean	4°54' - 07°39'S	70°14' - 72°37' E	0-20m	a temperature anomaly of >1°C	35.75
Pocillopora damicornis	Pocilloporidae	Pocillopora	damicornis	LITERATURE	Stimson2002	Stimson et al. 2002. Interspecific Comparison of the Symbiotic Relationship in Corals with High and Low Rates of Bleaching-Induced Mortality. Coral Reefs 21: 409-421.	LC	1998/1999	February 1999 - June 1999 (5-10 months after bleaching which occurred in August/September 1998)	Temperate Northern Pacific	Asia	North and East Asia	Japan	Okinawa; Sesoko Station	26°38'N	127°52'E	shallow waters	>30°C	35.75
Pocillopora damicornis	Pocilloporidae	Pocillopora	damicornis	LITERATURE	vanWoesik2004 1998	van Woesik, R., Coral Bleaching: Signs of Change in Southern Japan, in Coral Health and Disease, E. Rosenberg and Y. Loya, Editors. 2004, Springer.	LC	1998	July	Temperate Northern Pacific	Asia	North and East Asia	Japan	Sunabe, Okinawa	26°20'N	127°45'E	3-10m		98.875
Pocillopora damicornis	Pocilloporidae	Pocillopora	damicornis	LITERATURE	Vargas-Angel 2001LaAzufrada	(La Azufrada) Vargas-Angel, B., F. A. Zapata, H. Hernandez, J. M. Jimenez (2001). “Coral and coral reef responses to the 1997-98 El Nino event on the Pacific coast of Colombia.” Bulletin of Marine Science 69 (1):111-132	LC	1998	May - August	Tropical Atlantic	Americas	Southern Tropical America	Colombia	la Azufrada reef, Gorgona Island	3°N	78.5°W	1-4m	>29°C	38.5
[truncated: 409 more rows]
