# Supplementary material for: Modulation of Light-Enhancement to Symbiotic Algae by Light-Scattering in Corals and Evolutionary Trends in Bleaching
Source: PLoS One. 2013 Apr 22;8(4):e61492. doi: 10.1371/journal.pone.0061492 (PMC3632607; doi:10.1371/journal.pone.0061492)
Supplement: Table S3 — Source information used to determine taxon-specific bleaching response index (BRI). Data are the compilation of 1,412 entries. (XLS) [file pone.0061492.s006.xls]

## Sheet: Final Table S3
Source	Number of records	Number of species	Number of genera	Years of bleaching episode	Biogeographic realm *	Geographic region	Protocol (or Survey Type) reported	Criteria scale reported	Reference
BLAGRRA	40	11	6	2006	Tropical Atlantic	Americas	a 10m transect line was laid out haphazardly just above the reef surface; bleaching data was collected over three passes of the transect line; first pass – all stony corals located directly under the 10m line were identified to species and the live and recently dead intercept lengths were measured; second and third passes – all stony corals >10cm for which at least 50% of the colony was located i…	Bleaching categories: normal, pale, and bleached; bleaching data was given as percentage of colonies affected as well as the average percentage of the colony affected. Mortality was defined as new, transitional, recent, or old depending on the non-living tissue being freshly exposed or overgrown by organisms, and given as percentages of the total colony.	Marks, K.W. and J.C. Lang, BLAGRRA Database, version (09/2006). 2007.
ReefBase	557	66	33	1987 - 2005	Various	Various	compilation of records from a number of authors/observers	corals were placed into one of five bleaching and mortality severity code categories; –1: unknown (bleaching observed, but no indication of severity); 0: no observable bleaching/death; 1: low (1-10% of corals bleached/dead); 2: medium (~10-30% of corals bleached/dead); 3: high (>30% of corals bleached/dead)	ReefBase Project (2007), ReefBase Coral Bleaching dataset, WorldFish Cent., Penang, Malaysia.//www.Reefbase.org, dataset set downloaded June 2011.
TNC	142	140	28	2002	Central Indo-Pacific	Australia	20-30 min surveys were conducted by snorkeling on the reef flats (meandering swims through an area of ~100m x 200m) and by SCUBA diving on the adjacent reef slopes to a maximum depth of 9m (meandering swims of ~80 - 100m); during these surveys observers compiled an inventory of corals and noted the bleaching impact category or categories observed within each taxon	Bleaching and mortality categories within each taxon were rated on a 5-point scale: 1 = OK (healthy); 2 = shadow; 3 = blotchy; 4 = white; and 5 =partially dead. Bleaching impact per taxon was given as the sum of scores for each bleaching category as a percentage of total score for the species over all sites.	Done, T.J., et al., Testing bleaching resistance hypotheses for the 2002 Great Barrier Reef bleaching event. 2002, Australian Institute of Marine Science: Townsville. p. 106.
Baird(HaphazardData)	22	16	11	1998	Central Indo-Pacific	Australia	random swims at a number of depths	the six bleaching level (% of colony affected) categories were 1 = none, colony healthy; 2 = <10% or slightly paling; 3 = 10-50% affected; 4 = >50% affected; 5 = 100%, whole colony; 6 = dead from bleaching; the five recovery level categories were 1 = recovered completely; 2 = recovered zooxanthellae but partial mortality; 3 = still bleached but no partial mortality; 4 = still bleached but partial…	Baird, A., Haphazard swims at various depths. 1998, James Cook University: Townsville (personal communication).
Baird(PalmIsland)	110	56	24	1998	Central Indo-Pacific	Australia	surveys were conducted in March 1998, approximately six weeks after bleaching episode on the GBR; six replicate 15m x 0.5m belt transects were censused at each depth at each site (six transects x two depths x two sites x two island groups); species, size, percent mortality and extent of bleaching was recorded for coral colonies larger than 5cm; data on species that were less abundant but that are…	the six bleaching level (% of colony affected) categories were 1 = none, colony healthy; 2 = <10% or slightly paling; 3 = 10-50% affected; 4 = >50% affected; 5 = 100%, whole colony; 6 = dead from bleaching; the five recovery level categories were 1 = recovered completely; 2 = recovered zooxanthellae but partial mortality; 3 = still bleached but no partial mortality; 4 = still bleached but partial…	Marshall, P.A. and A.H. Baird, Bleaching of corals on the Great Barrier Reef: differential susceptibilities among taxa. Coral Reefs, 2000. 19(2): p. 155-163. and Baird, A., Haphazard swims at various depths. 1998, James Cook University: Townsville (personal communication).
Brown1990	82	54	17	1983	Central Indo-Pacific	Asia	permanent transects were established in 1981, ten sets of 30m long transects (3X10m) were laid across the reef flats parallel to the shore according to the methods of Loya 1972 with each transect being separated by 1m; plotless line techniques were used to estimate the percentage of live cover, coral diversity and evenness using both centimeter coverage of colonies and the number of colonies; par…	taxon-specific mean % coral cover observed from planar surface of damaged and/or recovered coral colonies	Brown, B. E., Suharsono (1990). “Damage and recovery of coral reefs affected by El Nino related seawater warming in the Thousand Islands, Indonesia.” Coral Reefs 8: 163-170
Bruno2001	17	17	7	1998	Central Indo-Pacific	Pacific	qualitative surveys of coral bleaching and mortality were made at 24 sites in Palau in 1998 using SCUBA	corals were placed into one of four qualitative categories for bleaching level and estimated mortality level; none, low, moderate, and high	Bruno, J. F., C. E. Siddon, et al. (2001). "El Nino related coral bleaching in Palau, Western Caroline Islands." Coral Reefs 20(2): 127-136.
Carriquiry2001	6	6	4	1997	Tropical Eastern Pacific	Americas	coral cover was measured at all sites monthly from 1997-98 using 10m x 1m transects oriented parallel to the shore at 4 different depths (3, 6, 9, and 12m); in all transects 1m x1m quadrats divided into 100 cells of 10cm x 10cm were used	average % bleaching and % bleaching related mortality per taxon was reported over the entire Bay	Carriquiry, J. D., A. L. Cupul-Magana, et al. (2001). "Coral bleaching and mortality in the Mexican Pacific during the 1997-98 El Nino and prediction from a remote sensing approach." Bulletin of Marine Science 69(1): 237-249.
Cook1990	9	3	3	1988	Tropical Atlantic	Americas	5 line transects were established at each site and were surveyed by the point method using 20 m lines marked at 10 cm intervals - the occupancy of space under each 10 cm point was recorded (corals, other biota, rock/sand), when an organism occupied a point its appearance was recorded using the bleaching categories developed by Lang (see Ogden and Wicklund 1988)	corals were recorded as being 1) normal; 2) pale (noticeably lighter in color than "normal"); 3) white (living coral with no evident coloration); 4) recently dead (fresh, clean skeletons with little overgrowth)	Cook, C. B., A. Logan, J. Ward, B. Luckhurst, C. J. Berg (1990). “Elevated temperatures and bleaching on a high latitude reef: the 1988 Bermuda event” Coral Reefs 9:45-49
Floros 2004	20	0	9	2000-2001	Temperate Southern Africa	Africa	5m x 1m belt transects (placed randomly along the reef’s surface) were used to quantify and assess the health of the coral at the three study sites; a 0.5m x 1m metal quadrat (subdivided into 10cm x 10cm squares) was placed at 0.5m intervals along the transects: the total coral cover, the number of coral colonies and the presence or absence of bleaching was recorded in each quadrat; when bleachin…	coral colonies were placed into one of four categories: slightly bleached (1-30% bleached); moderately bleached (31-70% bleached); severely bleached (71-100% bleached); and dead	Floros, C.D., M.J. Samways, and B. Armstrong, Taxonomic patterns of bleaching within a South African coral assemblage. Biodiversity and Conservation, 2004. 13(6): p. 1175-1194.
Gleason1993	4	3	2	1991	Eastern Indo-Pacific	Pacific	permanent plots established in 1990 were used to monitor the effects of bleaching on individually marked and mapped colonies of Acropora and Pocillopora; in April of 1991 eight 1m2 plots were surveyed at the two forereef sites and all corals in 3 permanent 15x1m belt transects were surveyed at the two backreef sites to determine bleaching susceptibility; in addition eight 1m2 plots were establish…	the six bleaching level (% of colony affected) categories were 1 = none, colony healthy; 2 = <10% or slightly paling; 3 = 10-50% affected; 4 = >50% affected; 5 = 100%, whole colony; 6 = dead from bleaching; the five recovery level categories were 1 = recovered completely; 2 = recovered zooxanthellae but partial mortality; 3 = still bleached but no partial mortality; 4 = still bleached but partial…	Gleason, M. G. (1993). “Effects of disturbance on coral communities: bleaching in Moorea, French Polynesia” Coral Reefs 12: 193-201
Glynn1994	7	4	3	1982-1983	Tropical Eastern Pacific	Americas	baseline quantitative surveys of coral community structure were performed in 1975 and 1976 at 30 sites located on 14 islands (Glynn & Wellington 1983); Robinson (1985) documented the ENSO 1982-1983 disturbance to marine life at 16 study sites at or near eight major islands in 1982 and 1983; Glynn (this study) re-surveyed all principal study sites established in the 1970s at least once on approxim…	taxon-specific reduction in % coral cover (planar surface only)	Glynn, P. W., (1994). State of Coral reefs in the Galapagos Islands: Natural vs. Anthropogenic impacts.” Marine Pollution Bulletin 29: 131-140
Glynn2001	51	4	3	1998	Tropical Eastern Pacific	Americas	coral condition was assessed for areas within single colonies displaying different health states; a flexible measuring tape calibrated in millimeters or a square wire mesh (2.5cm x 2.5cm) was used to measure colony surfaces	Bleaching categories: normal (full color ), pale (evident loss of coloration), bleached (stark white with no obvious pigmentation), and dead which was further subdivided into recently dead (usually with filamentous algae invading the skeleton) and old dead (with organisms invading an often bioeroded skeleton)	Glynn, P.W., et al., Coral bleaching and mortality in Panama and Ecuador during the 1997-1998 El Nino-Southern oscillation event: Spatial/temporal patterns and comparisons with the 1982-1983 event. Bulletin of Marine Science, 2001. 69(1): p. 79-109.
Jimenez2001	21	8	5	1997	Tropical Eastern Pacific	Americas	percentage of affected coral colonies (number of coral colonies) was recorded by species at three different site; at Culebra Bay and Murcielagos the number of colonies were counted along 100m x 4m transects positioned haphazardly across the study site 3-4 days/month from 1997-1998; at Golfo Dulce coral communities were assessed in a 50m x 2m transect laid across the study site	colonies were scored as normal, bleached (if more than 5% of the colony surface area was white or pale), or dead (if it was recently overgrown by algae)	Jimenez, C., J. Cortes, A. Leon and E. Ruiz (2001). “Coral Bleaching and Mortality associated with the 1997-98 El Nino in an upwelling environment in the Eastern Pacific (gulf of Papagayo, Costa Rica)” Bulletin of Marine Science 69: 151-169
Jokiel2004	9	9	4	2000	Eastern Indo-Pacific	Pacific	quantitative coral transects were made at various sites using a continuous belt transect method measuring 1m wide by 25m long; percent coral coverage in each 1m2 quadrat was estimated visually along the 25m length of the transect; transects were located at a depth of 1m along reef slopes with high (>90%) coral cover; bleaching observations were also compiled through personal communication with re…	Bleaching categories: ‘normal’, ‘pale’ (obvious pigment loss but some color), ‘bleached’ (pure white), and dead; coral species were then classified as having highest resistance, moderate resistance or low resistance to bleaching.	Jokiel, P.L. and E.K. Brown, Global warming, regional trends and inshore environmental conditions influence coral bleaching in Hawaii. Global Change Biology, 2004. 10(10): p. 1627-1641.
Jones2008	9	3	2	2002	Central Indo-Pacific	Australia	colonies were photographed and areas of the colony that were dead or discolored were marked on the photo to determine the % of the colony that was dead and/or bleached	Bleaching categories: (1) 'normally pigmented'; (2) ‘pale’ i.e. corals showing a uniform loss of coloration; (3) ‘partially bleached’ i.e. colonies with bleached (white) patches (i.e. a variegated or a ‘mottled’ pattern); (4) ‘fully bleached’ i.e. >95% of the surface area of the colony was white); (5) dead (i.e. whole-colony mortality); all partial mortality was also noted and estimated as the pe…	Jones, R. J., (2008). “Coral bleaching, bleaching-induced mortality, and the adaptive significance of the bleaching response.” Marine Biology 154: 65-80
Kayanne2002	5	0	4	1998	Temperate Northern Pacific	Asia	a time-series transect study was conducted; coral cover was monitored just before, during, and 6 times after the bleaching occurred, along 5 fixed transects, 710m to 800m long along the reef flat: coral coverage was estimated every 10m in a 1m-wide strip along each transect and the coverage of each observed species was recorded; the visual method was compared with photographs of the same strip, a…	Bleaching categories normal, partially bleached, or bleached; the percentage of dead corals was estimated by subtracting the coverage of living corals, including bleached corals, from the coverage before bleaching occurred	Kayanne, H.,S. Harii, Y. Ide, F.Akimoto (2002). “Recovery of coral populations after the 1998 bleaching on Shiraho Reef in the southern Ryukyus NW Pacific” Marine Ecology Progress Series 239: 93-103
Lang1988	12	5	5	1987-1988	Tropical Atlantic	Americas	In October a series of transects were made by swimming haphazardly along depth profiles at one leeward (eastern side of Norman's Pond Cay), and two windward (Perry Reef and Deep Dive Site) habitats; the appearance of the soft tissues of each coral encountered within a ~ 0.5m wide strip was recorded; sites were re-examined in early November; a submersible was used to survey a series of deep transe…	Bleaching categories: fine (= unbleached), pale, <0.1 bleached (= <10% bleached, remainder unbleached), 0.1-0.5 bleached, >0.5 bleached, all bleached, bleached + recently dead (= partly bleached, remainder having died recently) or all recently dead; "recent death" was indicated by the presence of freshly exposed, white skeletons, at most only slightly overgrown by microscopic algae	Lang, J.C. Depth- and Habitat- Related Bleaching of Zooxanthellate Reef Organisms Near Lee Stocking Island, Exuma Cays, Bahamas. in 6th International Coral Reef Symposium. 1988. Australia.
Loch2002	10	9	4	1999-2000	Western Indo-Pacific	Asia	data collection was done by snorkeling and was mostly restricted to the shallow structures which were most affected by bleaching; living corals were traced along random transects and on dead Acropora tables; six transects were laid out: 2 on the reef flat, 2 on the (gentle) reef edge, 2 on the rear reef; transects were 1m wide and on the average of 20m long and covered a total area of ~130m2	average % bleaching related mortality per taxon was reported	Loch, K., et al., Coral recruitment and regeneration on a Maldivian reef 21 months after the coral bleaching event of 1998. Marine Ecology-Pubblicazioni Della Stazione Zoologica Di Napoli I, 2002. 23(3): p. 219-236.
Loya2001	20	20	11	1998	Temperate Northern Pacific	Asia	25 random quadrats (1m x 1m) were surveyed using SCUBA during the summers of 1997 and 1999 recording length and width of all corals; in addition 30 (1m x 1m) quadrats were surveyed along two belt transects to document the unusual occurrence of juvenile Acropora spp; each coral was identified and its projected surface area was estimated and used to obtain percentage estimates for coral cover	corals species were classified as either "winners" (coral species increasing their relative contribution to total living cover and abundance in 1999 compared to 1997) or "losers" (coral species absent in the 1999 survey)	Loya, Y., K. Sakai, et al. (2001). "Coral bleaching: the winners and the losers." Ecology Letters 4(2): 122-131.
McClanahan2007	21	1	19	1998-2005	Western Indo-Pacific	Africa	observations were made at shallow sites (<3m) by snorkeling, and at deeper sites (>3m) by SCUBA diving; observers moved in haphazardly chosen directions and distances and periodically or haphazardly selected areas to survey; all coral colonies within ~2m radius were identified to genus, counted, and assigned to one of seven categories of bleaching intensity; this haphazard sampling was repeated m…	categories of bleaching intensity: c1 = normal, c2 = pale live coral, c3 = 0 - 20%, c4 = 20 - 50% , c5 = 50 - 80% and c6 = 80 - 100% of the live coral surface area fully bleached; c7 = recently dead; taxon-specific bleaching response was calculated as the mean BR = (0c1 + 1c2 + 2c3 + 3c4 + 4c5 + 5c6 + 6c7)/6 based on all sites where the taxon was recorded	McClanahan, T.R., et al., Western Indian Ocean coral communities: bleaching responses and susceptibility to extinction. Marine Ecology-Progress Series, 2007. 337: p. 1-13.
McClanahan2009	25	25	9	1983-2005	Tropical Atlantic	Americas	personal observations and compilation of literature sources	corals were placed into the following bleaching susceptibility categories: highly susceptible, bleaches frequently; moderately susceptible, bleaches only during significant bleaching events; resistant, only bleaches during extreme bleaching events; mortality was also reported as being present or absent	McClanahan, T. R., E. Weil, J. Cortes, A. H. Baird, M. Ateweberhan (2009). “Consequences of Coral Bleaching for Sessile Reef organisms” in M.J.H. van Oppen, J.M. Lough (eds.) Coral Bleaching Ecological Studies 205: 121-138
McClanahanMarBio2004	11	0	10	1998	Western Indo-Pacific	Africa	colonies were sampled over 5 sampling periods in a total of 6,803 colonies by swimming in a randomly chosen direction, kicking a random number of kicks between three and seven, and selecting all corals colonies within a 2-m radius for color categorization; each colony was identified to the genus and categorized into one of six bleaching categories; the death category named "observed dead" (white …	Bleaching categories: c1 = unbleached, c2 = pale, c3 = 0–20%, c4 = 20–50% , c5= 50–80% , and c6 = 80–100% of the surface bleached; taxon-specific bleaching response was calculated as BI = (0c1 + 1c2 + 2c3 + 3c4 + 4c5 + 5c6)/5; mortality was reported in a separate category c7 = recently dead.	McClanahan, T.R., The relationship between bleaching and mortality of common corals. Marine Biology, 2004. 144(6): p. 1239-1245.
Mumby2001	2	1	2	1998	Eastern Indo-Pacific	Pacific	surveys were conducted using 1m x 1m quadrats (sub-divided in 0.2m x 0.2m squares); quadrats were deployed in 25 m2 blocks (5m x 5m); 7 and 10 replicate blocks in randomly chosen locations were surveyed at Motu Tivaru and Motu Nuhi respectively; to estimate benthic cover on each reef using the same unit, 1m2 areas were subsampled at random within each dataset provided that they did not occur adja…	corals were categorized as; live (≥ 80% living cover), partially dead, recently dead (corallite structure visible, usually colonized by filamentous algae), and old dead (corallite structure absent, grazing scars of herbivores often visible)	Mumby, P. J., J. R. M. Chisholm, et al. (2001). "Unprecedented bleaching-induced mortality in Porites spp. at Rangiroa Atoll, French Polynesia." Marine Biology 139(1): 183-189.
Obura2001	11	11	10	1998	Western Indo-Pacific	Africa	Surveys were carried out in coral and hard substrate-dominated patch reefs and fore reef slopes, from the shallow subtidal to 20m depth; 1m2 quadrats were placed using one of two methods: (a) random placement of three quadrats along each side of 10 or 15m transect lines, a minimum of 18 quadrats was recorded at each site; and (b) arbitrary placement of quadrats within a defined patch or reef area…	colony condition was recorded as normal (healthy tissue), pale (generally pale tissue color but not white), bleached (brilliant white tissue color, sometimes with a tinge of iridescent color such as green or blue), and recently dead (corallite structure usually still visible, with an early succession of organisms)	Obura, D. O. (2001). “Can differential bleaching and mortality among coral species offer useful indicators for assessment and management of reefs under stress” Bulletin of Marine Science 69: 421-442
Oxenford2008	11	10	8	2005-2006	Tropical Atlantic	Americas	Coral bleaching surveys were conducted at six representative coral reef habitats on September 15 - October 6, 2005 and February 6 - 10, 2006 to assess persistence of bleaching and extent of mortality; five haphazardly placed 20m x 1 m belt transects were surveyed at each reef site; all coral colonies within belt transects were identified to species-level when possible, counted, and their conditio…	coral colony condition per taxon was recorded as bleached, non-bleached, and percent of colony recently dead	Oxenford, H.A., et al., Quantitative observations of a major coral bleaching event in Barbados, Southeastern Caribbean. Climatic Change, 2008. 87(3-4): p. 435-449.
Pratchett2004	5	0	5	2002	Central Indo-Pacific	Australia	sampling was conducted on the shallow reef crest (2-3m water depth), along the exposed margin of Trunk Reef; coral live cover and species composition were quantified using replicate 10m long line-intercept transects: 10 replicate transects were sampled at three randomly selected sites on the reef crest in May 2000 (before the bleaching) and March 2002 (after the coral bleaching), giving a total o…	taxon-specific reduction in % live coral cover	Pratchett, M. S., S. K. Wilson, M. L. Berumen, M. I. McCormick (2004). “Sublethal effects of coral bleaching on an obligate coral feeding butterflyfish” Coral Reefs 23: 352-356
Reyes-Bonilla2001	27	7	4	1997	Tropical Eastern Pacific	Americas	surveys were conducted in the Gulf of California in 1996 and early 1997 and served as a baseline for comparisons with the 1997-98 disturbances; pre-ENSO data were obtained using the point transect technique in transects 50m long x 1m wide (n = 10 at all sites), randomly placed in the reef area and run parallel to the coastline; percentage of bleached coral cover and percentage of dead coral cover…	Bleaching categories: 0 = no damage detected; 1 = low effect (< 10% of coral cover bleached or dead); 2 = medium effect (10 - 19% of coral cover bleached or dead); 3 = high effect (20 - 30% of coral cover bleached or dead)	Reyes-Bonilla, H., Effects of the 1997-1998 El Nino-Southern Oscillation on coral communities of the Gulf of California, Mexico. Bulletin of Marine Science, 2001. 69(1): p. 253-266.
Riegl1999	12	12	4	1996	Western Indo-Pacific	Middle East	taxon specific coral cover surveys of twenty-six evenly distributed, equidistant sample points; two transect sampling methods were used: (1) continuous intercept recording on 10m line transects and (2) point intercept recording at 1m intervals on 50m line transects; intercepts of all underlying coral species, benthic invertebrates and macro-algae were recorded to the nearest centimeter along each…	average % bleaching related mortality per taxon was reported (coral cover)	Riegl, B. (1999). "Corals in a non-reef setting in the southern Arabian Gulf (Dubai, UAE): fauna and community structure in response to recurring mass mortality." Coral Reefs 18(1): 63-73.
Riegl2003	5	5	2	1996, 1998, and 2002	Western Indo-Pacific	Middle East	study areas were spread evenly along the coastlines of the Emirates of Abu Dhabi and Dubai and were studied annually between 1995 and 2002 by either diver grid-surveys or transect studies; coral assemblage, structure, skeleton breakdown, and recruitment were documented	average % bleaching related mortality per taxon was reported	Riegl, B. (2003). "Climate change and coral reefs: different effects in two high-latitude areas (Arabian Gulf, South Africa)." Coral Reefs 22(4): 433-446.
Schuhmacker2005	8	7	5	1998	Western Indo-Pacific	Asia	living corals were traced in randomly assigned transects; six 1mx20m transects were laid out – 2 on the reef flat, 2 on the reef edge and 2 on the rear reef; Transects were 1m wide and on the average 20m long, covering a total area of approximately 130 m2. Colonies were grouped according to size: 0–5 cm, >5–10 cm, >10–20 cm, >20–50 cm in diameter.	average % bleaching related mortality per taxon was reported (number of living colonies per surface area)	Schuhmacher, H., K. Loch, et al. (2005). "The aftermath of coral bleaching on a Maldivian reef - a quantitative study." Facies 51(1-4): 85-97.
Sebastian2009	7	0	7	2005	Western Indo-Pacific	Africa	bleaching surveys were undertaken at 16 sites in the study area by SCUBA diving and the intensity of bleaching of coral colonies was recorded using a 7 category scale; site-specific and taxon-specific bleaching responses (BR) were calculated as weighted averages based on the percentage of colonies in each of the 7 categories of bleaching intensity	categories of bleaching intensity: c1 = normal; c2 = pale live coral; c3 = 0 - 20%; c4 = 20 - 50%; c5 = 50 - 80%; c6 = 80 - 100% of the live coral surface area fully bleached; c7 = recently dead; taxon- and site-specific bleaching response were calculated as BR = (0c1 + 1c2 + 2c3 + 3c4 + 4c5 + 5c6 + 6c7)/6.	Sebastián, C.R., K.J. Sink ,T.R McClanahan, D. A. Cowan (2009). “Bleaching response of corals and their Symbiodinium communities in southern Africa.” Marine Biology 156: 2049-2062.
Sheppard1999	9	8	5	1998	Western Indo-Pacific	Chagos Archipelago, Central Indian Ocean	coral cover measurements were first taken in 1978/9 using line transects; in 1996, similar methods were used to determine coral cover and diversity; ~ 40 sites were re-examined in 1999 following the 1998 warming event, eye estimates were made in up to three depth zones up to 20 m, each depth zone exbited distinct coral zones; to compare coral cover in 1978/9 and 1996 with that of 1999, the specie…	bleaching related mortality per taxon was reported	Sheppard, C. R. C. (1999). “Coral Decline and Weather patterns over 20 Years in the Chagos Archipelagos, Central Indian Ocean.” Ambio 28: 472-478
Spencer2000	8	1	5	1998	Western Indo-Pacific	Africa	Observations were made between March 27 and May 6, 1998 over the course of 275 dives at four locations using a) the line point intercept (LPI) method (25 m transects) with 250 measurements per site and b) videographic imagery analyzed transects were between 25-50m long; seven locations (21 transects) were surveyed at Alphonse Atoll; 11 locations (65 transects) at St. Pierre; four locations (21 tr…	coral condition by location was reported as % unbleached, % bleached and % recently dead	Spencer, T., K. A. Teleki, C. Bradshaw, M. D. Spalding (2000). “Coral Bleaching in the Southern Seychelles During the 1997-1998 Indian Ocean Warm Event.” Marine Pollution Bulletin 40: 569-586
Stimson2002	21	18	16	1998/1999	Temperate Northern Pacific	Asia	field observations in spring 1999 (after the late summer 1998 bleaching event) of species still alive, and those which had recently died but were in place and relatively uneroded; assessments are based on abundance of living colonies relative to abundance of skeletons of individuals of the same genus or species. Species were place into one of three mortality classes.	mortality classes: low mortality, intermediate mortality, and high mortality	Stimson et al. 2002. Interspecific Comparison of the Symbiotic Relationship in Corals with High and Low Rates of Bleaching-Induced Mortality. Coral Reefs 21: 409-421.	f
vanWoesik2004	14	9	5	1998, 2001	Temperate Northern Pacific	Asia	monitoring was conducted at two stations a few hundred meters apart and at two depths, 3m and 10m below the low water datum; at each depth 20m x 1m permanent quadrats were established; each quadrat was photographed in 4 subsections; photos were taken at six times (August 1998, May 1999, May 2000, May 2001, September 2001, and May 2002); species-level response to two thermal stress events (June to…	coral colonies were classified as dead (mortality), resilient (if they bleached and recovered), or resistant (if they showed no discernible (visual) change)	van Woesik, R., Coral Bleaching: Signs of Change in Southern Japan, in Coral Health and Disease, pp 119-141. E. Rosenberg and Y. Loya, Editors. 2004, Springer.
Vargas-Angel 2001	12	7	4	1998	Tropical Atlantic	Americas	at Playa Blanca reef six 50m haphazard line intercept transects were surveyed in April 1998 and twenty 10m haphazard line intercept transects were surveyed in June 1998; at all other sites random 10m chain transects were run parallel to the shoreline, from the shallowest to deeper areas; percent coral bleaching was calculated from the ratio of bleached coral to total live coral cover	bleaching and bleaching related mortality per taxon were reported; as no-, low-, variable-, or severe- bleaching (or bleaching related mortality)	Vargas-Angel, B., F. A. Zapata, H. Hernandez, J. M. Jimenez (2001). “Coral and coral reef responses to the 1997-98 El Nino event on the Pacific coast of Colombia.” Bulletin of Marine Science 69 (1):111-132
Waddell2008	5	4	4	2005	Tropical Atlantic	Americas	coral mortality and bleaching were assessed through snap-shot and video-transects; data was pooled from 70 belt transects in 28 locations	coral colonies were placed into one of three bleaching categories: not bleached; partially bleached; and fully bleached; in addition the percent partial mortality for each bleaching category was reported	Waddell, J.E., and A.M. Clarke (eds.) (2008). The State of Coral Reef Ecosystems of the United States and Pacific Freely Associated States: 2008. NOAA Technical Memorandum NOS NCCOS 73. NOAA/ NCCOS Center for Coastal Monitoring and Assessment's Biogeography Team. Silver Spring MD. 569 pp.
Wilkinson2002	9	5	5	1996, 1998, 1999, and 2002	Western Indo-Pacific	Middle East	compilation of records from a number of authors/observers	average % bleaching related mortality per taxon was reported	Wilkinson, C. R. (ed). (2002). Status of Coral Reefs of the World:2002. Townsville, Australia, Global Coral Reef Monitoring Network and Australian Institute of Marine Science: 377pp.
Wilkinson2004	3	0	3	1998	Western Indo-Pacific	Middle East	compilation of records from a number of authors/observers	average % bleaching related mortality per taxon was reported	Wilkinson, C. R. e. (2004). Status of Coral Reefs of the World:2004. C. R. e. Wilkinson. Townsville, Australia, Global Coral Reef Monitoring Network and Australian Institute of Marine Science: 301pp.
Wilkinson2008	26	10	7	2005	Tropical Atlantic	Americas	compilation of records from a number of authors/observers	average % bleaching and bleaching related mortality per taxon was reported (coral cover and number of colonies)	Wilkinson C., Souter., D (eds.) (2008). Status of the Caribbean coral reefs after bleaching and hurricanes in 2005. Global Coral reef Monitoring Network, and Reef and Rainforest Research Center, Townsville pp152
Winter1998	7	7	6	1995	Tropical Atlantic	Americas	bleaching was assessed by examination of established transects, periodic photographs of marked coral heads, and by general underwater observations; corals were assigned to one of three bleaching categories or mortality category.	bleaching was classified in one of three categories: severe, minor, and non-occurring. Taxon-specific mortality was also reported	Winter, A., R. S. Appeldoorn, A. Bruckner, E. H. Williams Jr., C. Coenaga (1998). “Sea surface temperatures and coral bleaching off La Parguera Puerto Rico (northeastern Caribbean Sea).” Coral Reefs 17: 377-382
* (34) Spalding M.D., et al., Marine Ecoregions of the World: A Bioregionalization of Coastal and Shelf Areas. BioScience, 2007. 57(7): p 573-583.
