# Supplementary material for: Modulation of Light-Enhancement to Symbiotic Algae by Light-Scattering in Corals and Evolutionary Trends in Bleaching
Source: PLoS One. 2013 Apr 22;8(4):e61492. doi: 10.1371/journal.pone.0061492 (PMC3632607; doi:10.1371/journal.pone.0061492)
Supplement: Table S4 — Coefficients used to convert Gleason 1993 [56] bleaching response dataset into bleaching response index (BRI) used in this study. (a) Bleaching level (% colony affected) in April 1991 in Gleason 1993, (b) conversion factors - averages of each category for April 1991 bleaching level from Table S4a, (c) bleaching response index (BRI, %) calculated from multiplying % colony affected (Table S4a) by conversion factors (Table S4b) and dividing by sum of categories (Table S4a). (XLS) [file pone.0061492.s007.xls]

## Sheet: Table 4
Taxa	Total number of colonies (N)	p1	p2	p3	p4	p5	p6
Pocillopora juveniles	195	21.6	14.4	25.8	14.4	22.8	0
Pocillopora meandrina	170	34.8	20.4	32.4	10.2	0.6	0
Pocillopora verrucosa	144	30	19.2	43.8	4.8	0	0
Pocillopora eydouxi	71	30	23.4	37.8	6	0	0
Pocillopora spp.	580	28.2	18	33	9.6	7.2	0
Acropora hyacinthus	49	6.42857	3.21429	20.3571	16.6071	53.5714	0
Acropora gemmifera	29	3.21429	0	13.9286	24.1071	59.4643	0
Acropora spp.	119	7.5	2.14286	19.2857	17.1429	55.1786	0
Table S4a
April 1991 bleaching categories (Gleason 1993) (pi)	April 1991 range of affected categories	Ci (%), April 1991
1	0	0
2	0 - 10%	5
3	10-50%	30
4	50-100%	75
5	1	100
6	dead	100
Table S4b
Taxa	BRI (%), April 1991
Pocillopora juveniles	42.4848
Pocillopora meandrina	19.2988
Pocillopora verrucosa	18.0982
Pocillopora eydouxi	17.5
Pocillopora spp.	26.25
Acropora hyacinthus	72.1658
Acropora gemmifera	81.1436
Acropora spp.	73.0159
Table S4c
